# Supplementary material for: Prognostic Prediction of Cytogenetically Normal Acute Myeloid Leukemia Based on a Gene Expression Model
Source: Front Oncol. 2021 May 27;11:659201. doi: 10.3389/fonc.2021.659201 (PMC8190396; doi:10.3389/fonc.2021.659201)
Supplement: Supplementary file 2 [file Table_1.xlsx]

## Sheet: Table S1. ELN recommendations
TableS1. 2017 ELN risk stratification by genetics.
Risk category	Genetic abnormality
Favorable	t(8;21)(q22;q22.1); RUNX1-RUNX1T1
	inv(16)(p13.1q22) or t(16;16)(p13.1;q22); CBFB-MYH11
	Mutated NPM1 without FLT3-ITD or with FLT3-ITDlow
	Biallelic mutated CEBPA
Intermediate	Mutated NPM1 and FLT3-ITDhigh
	Wild-type NPM1 without FLT3-ITD or with FLT3-ITDlow (without adverse-risk genetic lesions)
	t(9;11)(p21.3;q23.3); MLLT3-KMT2A
	Cytogenetic abnormalities not classified as favorable or adverse
Adverse	t(6;9)(p23;q34.1); DEK-NUP214
	t(v;11q23.3); KMT2A rearranged
	t(9;22)(q34.1;q11.2); BCR-ABL1
	inv(3)(q21.3q26.2) or t(3;3)(q21.3;q26.2); GATA2,MECOM(EVI1)
	-5 or del(5q); -7; -17/abn(17p)
	Complex karyotype, monosomal karyotype
	Wild-type NPM1 and FLT3-ITDhigh
	Mutated RUNX1
	Mutated ASXL1
	Mutated TP53
Low, allelic ratio < 0.5; high, allelic ratio ≥ 0.5.
