# Supplementary material for: Prognostic Prediction of Cytogenetically Normal Acute Myeloid Leukemia Based on a Gene Expression Model
Source: Front Oncol. 2021 May 27;11:659201. doi: 10.3389/fonc.2021.659201 (PMC8190396; doi:10.3389/fonc.2021.659201)
Supplement: Supplementary file 3 [file Table_2.xlsx]

## Sheet: Table S2 DEGs
Table S2. All differentially expressed genes.
Gene	Symbol	Chr	Exon_Start	Exon_End	Strand	Length	GeneStart	GeneEnd	logFC	AveExpr	t	P.Value	adj.P.Val	B	State
ENSG00000205420	KRT6A	12	52880958;52881853;52882112;52883680;52884064;52885306;52886433	52881739;52881887;52882332;52883852;52884956;52885520;52887041	-	2928	52880958	52887041	-11.2667	-3.59766	-33.2455	4.76e-64	9.79e-60	135.029	Down
ENSG00000058085	LAMC2	1	183155373;183177016;183184588;183187525;183189960;183191224;183192270;183194743;183195833;183196650;183197509;183200096;183201322;183201787;183203502;183204710;183205595;183206487;183207442;183208499;183209427;183212282	183155566;183177204;183184723;183187623;183190096;183191346;183192459;183194855;183196051;183196832;183197754;183200238;183201478;183201992;183203581;183204865;183205739;183206639;183207556;183209333;183210396;183214035	+	6543	183155373	183214035	-9.12374	-3.87971	-30.1477	2.61e-59	2.69e-55	124.216	Down
ENSG00000206075	SERPINB5	18	61143994;61144360;61151655;61153910;61156580;61157851;61160186;61166353;61170563	61144278;61144525;61151829;61154316;61156697;61157965;61160934;61166520;61172318	+	3939	61143994	61172318	-8.26947	-4.36549	-29.8788	7.01e-59	4.81e-55	123.021	Down
ENSG00000163347	CLDN1	3	190023490;190027958;190030661;190039773	190026228;190028042;190031007;190040264	-	3663	190023490	190040264	-8.12107	-4.07525	-27.9966	8.54e-56	4.39e-52	116.152	Down
ENSG00000171345	KRT19	17	39679869;39680631;39681095;39684080	39680520;39681003;39681924;39684560	-	2336	39679869	39684560	-8.26679	-4.06291	-27.796	1.86e-55	7.65e-52	115.418	Down
ENSG00000173432	SAA1	11	18287721;18288431;18290742;18291264	18287990;18288525;18290880;18291524	+	765	18287721	18291524	-7.37978	-4.54271	-27.4669	6.71e-55	2.3e-51	113.936	Down
ENSG00000081277	PKP1	1	201252580;201263070;201282294;201285320;201285681;201286700;201287746;201288944;201289395;201291106;201292141;201293556;201294069;201294882;201297463;201299202	201253032;201263173;201282688;201285362;201285825;201286907;201287923;201289300;201289509;201291261;201292317;201293709;201294255;201294966;201297996;201302121	+	6211	201252580	201302121	-7.47273	-4.40727	-26.7831	1e-53	2.95e-50	111.349	Down
ENSG00000186847	KRT14	17	39738531;39739487;39739803;39740012;39740509;39741227;39742562	39739392;39739707;39739928;39740173;39740723;39741309;39743173	-	2281	39738531	39743173	-6.9686	-4.64958	-26.2558	8.36e-53	2.15e-49	109.168	Down
ENSG00000134757	DSG3	18	29027758;29036403;29036956;29038408;29038996;29039808;29040796;29041190;29044074;29045281;29046493;29049052;29052247;29052688;29054084;29055609	29027888;29036438;29037087;29038563;29039140;29039974;29040924;29041375;29044345;29045420;29046717;29049312;29052386;29052751;29054367;29058665	+	5525	29027758	29058665	-6.03315	-4.93072	-25.8773	3.9e-52	8.92e-49	107.477	Down
ENSG00000169469	SPRR1B	1	153003678;153004803	153003723;153005376	+	620	153003678	153005376	-6.58461	-4.83337	-25.7297	7.14e-52	1.45e-48	106.995	Down
ENSG00000253972	RP11-4K16.2	8	120227351;120233334;120235524;120236044;120236490;120256535;120257050;120258970	120227867;120233647;120235627;120236239;120236552;120256570;120257215;120259088	-	1515	120227351	120259088	-6.50268	-4.75718	-25.7091	7.77e-52	1.45e-48	106.914	Down
ENSG00000188910	GJB3	1	35246790;35247879;35250339	35247379;35248043;35251970	+	2387	35246790	35251970	-6.26533	-4.86343	-25.1944	6.52e-51	1.12e-47	104.797	Down
ENSG00000166828	SCNN1G	16	23194036;23197549;23200692;23203673;23205492;23208585;23221071;23223355;23223999;23224158;23224423;23226033;23226410	23194134;23197909;23200992;23203863;23205595;23208748;23221169;23223472;23224077;23224215;23224484;23226108;23228204	+	3507	23194036	23228204	-6.54911	-4.73228	-24.9873	1.55e-50	2.45e-47	104.02	Down
ENSG00000136155	SCEL	13	78109809;78129992;78130731;78133939;78137966;78141815;78142430;78143506;78146259;78163279;78165530;78167649;78171163;78171680;78173464;78173824;78176200;78178491;78182191;78183193;78184182;78187026;78188028;78191734;78191938;78192139;78202082;78208514;78211255;78214811;78216841;78218393	78109959;78130053;78130848;78133998;78138034;78141883;78142468;78143586;78146324;78163359;78165595;78167708;78171250;78171724;78173523;78173883;78177270;78178550;78182250;78183252;78184241;78187076;78188090;78191793;78191997;78192195;78202144;78208585;78211329;78214919;78216943;78219398	+	4205	78109809	78219398	-6.49698	-4.77974	-24.9623	1.72e-50	2.53e-47	103.904	Down
ENSG00000186081	KRT5	12	52908359;52909242;52911374;52911681;52912237;52912730;52913319;52913526	52909024;52911016;52911672;52911947;52912277;52912944;52913401;52914471	-	4292	52908359	52914471	-9.65788	-2.75688	-24.7261	4.64e-50	6.37e-47	103.502	Down
ENSG00000147676	MAL2	8	120177273;120181922;120220188;120220610;120221108;120233827;120252405;120255657	120177304;120182023;120220332;120220844;120221440;120233997;120252560;120257913	+	3431	120177273	120257913	-7.36302	-3.51599	-24.4322	1.61e-49	2.07e-46	102.062	Down
ENSG00000169035	KLK7	19	51479729;51483044;51483496;51485023;51485351;51487028	51480947;51483180;51483743;51485170;51485713;51487355	-	2443	51479729	51487355	-5.93691	-4.89901	-24.1741	4.84e-49	5.86e-46	100.569	Down
ENSG00000159166	LAD1	1	201342372;201346751;201349966;201351380;201351781;201352202;201352445;201353920;201354829;201355463;201358288;201368397	201342396;201346806;201351021;201351454;201351933;201352339;201352701;201353963;201354933;201356306;201358431;201368736	-	3237	201342372	201368736	-6.50075	-4.43101	-23.7565	2.92e-48	3.34e-45	98.9636	Down
ENSG00000189280	GJB5	1	35220648;35222908	35220796;35224113	+	1355	35220648	35224113	-5.98136	-4.91428	-23.6733	4.19e-48	4.54e-45	98.4777	Down
ENSG00000229732	AC019349.5	17	39657235;39658520	39657568;39658661	+	476	39657235	39658661	-5.66275	-4.89704	-23.419	1.27e-47	1.3e-44	97.3642	Down
ENSG00000247844	CCAT1	8	128220111;128231055	128221962;128231333	-	2131	128220111	128231333	-5.47451	-4.95487	-23.3626	1.62e-47	1.59e-44	97.0896	Down
ENSG00000183531	Z98256.1	22	33256006;33256181	33256176;33256420	-	411	33256006	33256420	-5.68087	-4.99821	-23.2307	2.89e-47	2.7e-44	96.5505	Down
ENSG00000185479	KRT6B	12	52840435;52841323;52841562;52842626;52843253;52843542;52843796;52844190;52845323	52841209;52841357;52841782;52842751;52843417;52843637;52843856;52844404;52845910	-	2282	52840435	52845910	-5.58367	-4.94791	-22.925	1.11e-46	9.94e-44	95.2368	Down
ENSG00000163216	SPRR2D	1	153012201;153013143;153013554;153014146	153012841;153013255;153013594;153014407	-	1057	153012201	153014407	-5.37537	-5.0618	-22.8915	1.29e-46	1.1e-43	95.0445	Down
ENSG00000107984	DKK1	10	54074056;54074440;54075012;54076055;54076314;54077685	54074437;54074845;54075066;54076195;54077417;54077802	+	2206	54074056	54077802	-6.43957	-4.08914	-22.7724	2.19e-46	1.73e-43	94.7967	Down
ENSG00000129451	KLK10	19	51515995;51518673;51519069;51520366;51521711;51522299;51522883;51523076;51523324	51518208;51518806;51519412;51520578;51522105;51522398;51523020;51523282;51523431	-	3853	51515995	51523431	-5.28642	-4.98933	-22.797	1.96e-46	1.61e-43	94.6365	Down
ENSG00000131746	TNS4	17	38632080;38634056;38634832;38635926;38636952;38638381;38638576;38640736;38641173;38643288;38644798;38652239;38657786	38633981;38634585;38634900;38636264;38637127;38638458;38638668;38640861;38641259;38643712;38645221;38652772;38657849	-	4847	38632080	38657849	-6.7995	-2.84227	-22.6549	3.69e-46	2.71e-43	94.5279	Down
ENSG00000177324	BEND2	X	18181051;18189095;18192150;18194092;18195689;18198630;18209121;18213416;18219935;18221621;18230685;18231894;18234641;18238846	18183343;18189324;18192378;18194213;18195889;18198770;18209228;18213562;18220060;18222035;18230800;18232031;18234853;18239024	-	4658	18181051	18239024	-5.6918	-4.13379	-22.7066	2.93e-46	2.23e-43	94.4273	Down
ENSG00000268621	AC006262.5	19	46692423;46692893;46699035;46701357;46704044;46705792;46706097	46692486;46693671;46699095;46701699;46704103;46705991;46706340	-	1751	46692423	46706340	-5.57961	-4.83076	-22.2312	2.46e-45	1.75e-42	92.2389	Down
ENSG00000128218	VPREB3	22	24094930;24096502	24095385;24096655	-	610	24094930	24096655	-4.99913	-1.15137	-22.0634	5.26e-45	3.61e-42	91.988	Down
ENSG00000135116	HRK	12	117293949;117305454;117307282;117314496;117316263;117316878;117318781	117299271;117305596;117307460;117314605;117316349;117317422;117319246	-	6853	117293949	117319246	-6.01974	-3.06451	-21.9215	1e-44	6.65e-42	91.1919	Down
ENSG00000138271	GPR87	3	151011891;151017855;151034374	151012999;151017986;151034740	-	1608	151011891	151034740	-5.42427	-4.71328	-21.5625	5.16e-44	3.32e-41	89.2734	Down
ENSG00000165349	SLC7A3	X	70145432;70145920;70146377;70146725;70147132;70147334;70147648;70147995;70148306;70148694;70149478;70150827	70145793;70146028;70146543;70146891;70147234;70147473;70147870;70148107;70148483;70148852;70149872;70150975	-	2265	70145432	70150975	-4.7947	-4.55321	-20.3102	1.79e-41	1.11e-38	83.5226	Down
ENSG00000186832	KRT16	17	39766030;39766442;39766583;39767106;39767321;39767597;39767891;39768018;39769042;39771835	39766281;39766488;39766803;39767231;39767482;39767753;39767973;39769017;39769151;39772151	-	2475	39766030	39772151	-6.54474	-4.02889	-20.2542	2.33e-41	1.41e-38	83.461	Down
ENSG00000140297	GCNT3	15	59887074;59887928;59888442;59891842;59901934;59903591;59903983;59907247;59908633;59910138;59910378;59932289	59887113;59888112;59888553;59891910;59902067;59903875;59904180;59907407;59909080;59910285;59913023;59932438	+	4576	59887074	59932438	-5.09752	-4.65703	-20.2462	2.42e-41	1.42e-38	83.2458	Down
ENSG00000175097	RAG2	11	36597124;36613493;36616145;36619652	36597521;36615745;36616817;36619829	-	3502	36597124	36619829	-6.80465	-3.36943	-20.1199	4.42e-41	2.53e-38	82.9205	Down
ENSG00000186710	CCDC42B	12	113587663;113589723;113590588;113590801;113592219;113593065;113595407;113596506	113587718;113589828;113590692;113591213;113592440;113593223;113595495;113597081	+	1726	113587663	113597081	-5.26968	-4.3581	-20.0577	5.95e-41	3.31e-38	82.414	Down
ENSG00000177494	ZBED2	3	111311747;111314147	111313913;111314290	-	2311	111311747	111314290	-5.21945	-4.38959	-20.0469	6.26e-41	3.39e-38	82.359	Down
ENSG00000196754	S100A2	1	153533584;153535891;153536210;153537982;153539178;153540320	153534067;153536012;153536709;153538341;153539231;153540366	-	1567	153533584	153540366	-4.70817	-1.55057	-19.7765	2.29e-40	1.21e-37	81.3657	Down
ENSG00000146648	EGFR	7	55086714;55111526;55177416;55186749;55209979;55210998;55214299;55218987;55220239;55221704;55223523;55224226;55224452;55225356;55227832;55229192;55231426;55232973;55236216;55238000;55238868;55240539;55240676;55241614;55242415;55248986;55259412;55260459;55266410;55268009;55268881;55269428;55270210;55272949;55323947	55087058;55111742;55177651;55187094;55210130;55211181;55214433;55219055;55220357;55221845;55223639;55224352;55224644;55225446;55228031;55229324;55231516;55233130;55236328;55238738;55238906;55240621;55240817;55241736;55242513;55249171;55259567;55260534;55266556;55268495;55269048;55269475;55270769;55279321;55324313	+	12961	55086714	55324313	-6.61178	-3.24766	-19.5825	5.84e-40	3.01e-37	80.3781	Down
ENSG00000119125	GDA	9	74729511;74764293;74808738;74810416;74812378;74817487;74825603;74828802;74829675;74834395;74838036;74840593;74842859;74846030;74856068;74860064;74862322;74863188;74868154;74871908	74729749;74764598;74809074;74810504;74812475;74817658;74825690;74828907;74829792;74834422;74838143;74840700;74844087;74846097;74856214;74860194;74862349;74867140;74868476;74872109	+	7878	74729511	74872109	-5.59129	-4.68836	-19.5424	7.1e-40	3.56e-37	79.9802	Down
ENSG00000197614	MFAP5	12	8789942;8793842;8798552;8801083;8802097;8802974;8804258;8804325;8806860;8808011;8808382;8811122;8813459;8814643;8814909;8815223	8790006;8793960;8800799;8801151;8802170;8803185;8804287;8804369;8807077;8808043;8808426;8811174;8813494;8814702;8815215;8815484	-	3876	8789942	8815484	-5.78696	-3.76618	-19.4976	8.82e-40	4.32e-37	79.8782	Down
ENSG00000211978	IGHV5-78	14	107259338	107259632	-	295	107259338	107259632	-5.15427	-3.27696	-19.3807	1.56e-39	7.45e-37	79.3439	Down
ENSG00000189334	S100A14	1	153586731;153587711;153588305;153588709;153588771;153589329	153587498;153587857;153588414;153588765;153588831;153589462	-	1277	153586731	153589462	-5.49136	-3.98931	-19.2871	2.45e-39	1.15e-36	78.8287	Down
ENSG00000186854	TRABD2A	2	85048774;85051077;85059179;85059512;85063043;85066191;85068985;85070694;85076548;85097349;85108056;85108986;85128767;85133787	85049224;85051328;85059269;85062628;85065365;85066447;85069145;85071108;85076680;85097909;85108369;85109099;85129002;85134132	-	8771	85048774	85134132	-4.02705	2.37308	-18.9061	1.59e-38	7.26e-36	77.0764	Down
ENSG00000104413	ESRP1	8	95653302;95653840;95655528;95658396;95661766;95674500;95674729;95676925;95677155;95677382;95680177;95683681;95686536;95690431;95704905;95709080;95717882	95653678;95654312;95655644;95658680;95661867;95674598;95674783;95677035;95677287;95677426;95680593;95683899;95686734;95690599;95705055;95709189;95719694	+	4875	95653302	95719694	-4.71445	-4.45741	-18.5934	7.45e-38	3.33e-35	75.3805	Down
ENSG00000157734	SNX22	15	64443914	64449680	+	5767	64443914	64449680	-3.68871	1.6221	-18.4542	1.49e-37	6.38e-35	74.8833	Down
ENSG00000260466	RP4-536B24.2	16	87870138;87871019	87870408;87871269	+	522	87870138	87871269	-4.71344	-4.87162	-18.4905	1.24e-37	5.44e-35	74.8319	Down
ENSG00000185483	ROR1	1	64239693;64240961;64474977;64515363;64516358;64590217;64603052;64605792;64608088;64624664;64643111	64240179;64241085;64475048;64515650;64516388;64590339;64603179;64606109;64609068;64624875;64647181	+	6836	64239693	64647181	-4.94592	-3.35797	-18.1156	8.1e-37	3.4e-34	73.1655	Down
ENSG00000238241	CCR12P	13	100060035;100060659	100060374;100061316	-	998	100060035	100061316	-4.70616	-3.38722	-18.0906	9.19e-37	3.78e-34	73.029	Down
ENSG00000100721	TCL1A	14	96176304;96177784;96178557;96180284	96177218;96178299;96179111;96180533	-	2236	96176304	96180533	-5.65398	-0.223307	-18.0464	1.15e-36	4.63e-34	72.8866	Down
ENSG00000258232	RP11-161H23.5	12	49658939;49666453	49658981;49667089	-	680	49658939	49667089	-5.23749	-3.17118	-17.9189	2.18e-36	8.63e-34	72.2148	Down
ENSG00000211886	TRAJ3	14	23012122	23012183	+	62	23012122	23012183	-4.52916	-3.72839	-17.8875	2.56e-36	9.92e-34	71.9822	Down
ENSG00000074410	CA12	15	63613577;63619348;63620297;63623896;63631018;63632221;63632919;63634201;63637676;63638729;63667659;63670954;63673835	63618556;63619432;63620329;63624012;63631144;63632644;63632982;63634296;63637818;63638908;63667877;63671272;63674360	-	7313	63613577	63674360	-5.0543	-3.68218	-17.5733	1.26e-35	4.8e-33	70.4382	Down
ENSG00000257495	RP11-641A6.2	12	52995251;53003635;53006125;53007163	52995351;53005211;53006613;53009089	+	4094	52995251	53009089	-4.4076	-4.09433	-17.5516	1.41e-35	5.26e-33	70.2617	Down
ENSG00000244161	FLNB-AS1	3	58148274;58156224	58151842;58156363	-	3709	58148274	58156363	-4.82175	-4.29895	-17.5366	1.52e-35	5.58e-33	70.1894	Down
ENSG00000257275	RP11-164H13.1	14	96178084;96181817;96183808;96221582	96178362;96182044;96183905;96223993	+	3017	96178084	96223993	-5.35648	-3.09076	-17.477	2.06e-35	7.42e-33	70.0078	Down
ENSG00000135144	DTX1	12	113494514;113495254;113515229;113527671;113530967;113531295;113531843;113532594;113532845;113533130;113534520	113494749;113496256;113515910;113527865;113531028;113531505;113531904;113532752;113533008;113533428;113535833	+	4387	113494514	113535833	-4.78475	0.41746	-17.4501	2.36e-35	8.37e-33	69.8581	Down
ENSG00000127325	BEST3	12	70037140;70047389;70063459;70065208;70066665;70070696;70070960;70072519;70077019;70081039;70082850;70087454;70088150;70091427;70092985	70037567;70049593;70064358;70065359;70066745;70070848;70071037;70072673;70078388;70081239;70083056;70087852;70088244;70091593;70093256	-	6863	70037140	70093256	-5.01108	-3.74457	-17.4055	2.96e-35	1.03e-32	69.5879	Down
ENSG00000138795	LEF1	4	108968701;108984779;108985492;108991586;108992814;108993159;108993993;108996531;108999376;109000648;109002740;109004369;109010281;109084724;109086253;109087428;109088711	108969930;108984819;108985540;108992051;108992934;108993407;108994052;108996633;108999618;109000770;109002825;109004602;109010413;109084857;109086413;109087953;109090112	-	5361	108968701	109090112	-4.38093	3.41688	-17.2487	6.61e-35	2.27e-32	68.6907	Down
ENSG00000211871	TRAJ18	14	22994620	22994685	+	66	22994620	22994685	-4.09368	-4.1893	-17.1836	9.24e-35	3.07e-32	68.3825	Down
ENSG00000167106	FAM102A	9	130702858;130707056;130707646;130707928;130710350;130710647;130712702;130715548;130716084;130726001;130734861;130742271	130706963;130707177;130707841;130708032;130710504;130710693;130713001;130715883;130716204;130726024;130734926;130742792	-	6100	130702858	130742792	-2.36469	4.65973	-17.1839	9.23e-35	3.07e-32	68.3169	Down
ENSG00000254709	IGLL5	22	23229960;23235877;23237555	23230439;23235998;23238287	+	1335	23229960	23238287	-4.65021	-1.09196	-17.1071	1.37e-34	4.4e-32	68.1678	Down
ENSG00000128536	CDHR3	7	105517242;105518653;105520091;105529972;105550673;105551463;105552929;105559981;105564069;105603657;105615290;105621414;105624638;105635197;105636696;105641908;105644944;105653306;105655557;105656308;105656373;105658292;105660819;105662644;105664827;105667128;105668108;105668874;105671238;105672839	105517703;105518804;105520523;105530549;105551044;105551687;105553084;105560053;105564629;105603810;105615492;105621579;105624735;105635291;105636800;105642056;105645271;105653477;105655663;105656309;105656471;105658518;105660990;105662894;105665012;105667141;105668118;105669028;105671286;105676877	+	9794	105517242	105676877	-4.42894	-1.95419	-17.0673	1.68e-34	5.32e-32	67.9581	Down
ENSG00000213557	RP11-240E2.2	9	110802494	110802873	+	380	110802494	110802873	-5.28797	-4.35776	-17.0023	2.35e-34	7.33e-32	67.5102	Down
ENSG00000096696	DSP	6	7541808;7555951;7558349;7559459;7562885;7563969;7565592;7566610;7567587;7568014;7568670;7569419;7570670;7571616;7572075;7574319;7574890;7575528;7576527;7577192;7578012;7578697;7579508;7582875	7542318;7556053;7558497;7559633;7563013;7564019;7566050;7566714;7567682;7568139;7568822;7569573;7570796;7571817;7572301;7574485;7575028;7575721;7576689;7577275;7578119;7578795;7581802;7586950	+	10093	7541808	7586950	-5.11953	-0.984005	-16.8863	4.28e-34	1.32e-31	67.0251	Down
ENSG00000187621	TCL6	14	96116835;96117515;96118714;96120846;96128817;96129593;96134463;96136779;96137668;96138014;96138308;96142787;96145409	96117366;96118563;96118826;96120984;96129001;96131413;96136751;96136914;96137897;96138187;96139789;96144437;96146170	+	10563	96116835	96146170	-4.99981	-1.08742	-16.8555	5.02e-34	1.52e-31	66.8714	Down
ENSG00000170485	NPAS2	2	101436614;101437487;101521195;101541608;101549372;101550573;101554215;101564697;101565829;101579217;101580520;101581323;101582122;101584743;101587063;101591265;101591920;101594172;101598693;101604772;101607242;101609809;101610905;101611862	101436876;101437661;101521248;101541762;101549463;101550622;101554304;101564817;101565942;101579295;101580638;101581405;101582228;101584890;101587536;101591406;101592029;101594261;101604738;101606908;101607334;101609989;101611042;101613291	+	12491	101436614	101613291	-4.0713	-2.06412	-16.8013	6.65e-34	1.98e-31	66.5878	Down
ENSG00000211878	TRAJ11	14	23001452	23001511	+	60	23001452	23001511	-4.29614	-4.36818	-16.7437	8.97e-34	2.64e-31	66.1442	Down
ENSG00000161405	IKZF3	17	37921198;37933904;37934138;37944511;37947669;37948926;37985640;37988351;38020373	37922746;37934020;37934478;37944627;37947836;37949186;37985741;37988404;38020441	-	2778	37921198	38020441	-3.54722	2.45893	-16.5986	1.91e-33	5.53e-31	65.3836	Down
ENSG00000172116	CD8B	2	87042462;87049444;87068705;87071755;87072045;87073807;87080120;87085180;87088946	87042841;87049497;87069442;87071767;87072081;87073896;87080209;87085539;87089047	-	1864	87042462	87089047	-3.70407	1.50791	-16.546	2.51e-33	7.18e-31	65.166	Down
ENSG00000254030	IGLC5	22	23257805	23258097	+	293	23257805	23258097	-4.72379	-2.99312	-16.4921	3.33e-33	9.38e-31	64.9716	Down
ENSG00000226423	AC093642.4	2	242967334;242968166	242967736;242968327	-	565	242967334	242968327	-4.69704	-2.90215	-16.4622	3.89e-33	1.08e-30	64.8216	Down
ENSG00000240563	L1TD1	1	62660503;62662107;62672191;62675455	62660593;62662200;62673308;62678000	+	3849	62660503	62678000	-4.47427	-4.31375	-16.4491	4.16e-33	1.14e-30	64.6554	Down
ENSG00000267128	RNF157-AS1	17	74136637;74137597;74139255;74141003;74141503;74142355;74143375;74149206;74150131;74150414	74136761;74137685;74139429;74141167;74141645;74142418;74143680;74149869;74150364;74150731	+	2283	74136637	74150731	-3.99437	-3.68111	-16.402	5.33e-33	1.44e-30	64.4454	Down
ENSG00000197705	KLHL14	18	30252634;30257136;30260132;30260372;30267118;30275426;30313650;30321891;30349608;30352010;30352630	30254760;30257293;30260290;30260562;30267196;30275515;30314208;30322012;30350597;30352130;30353025	-	4992	30252634	30353025	-4.41731	-1.02603	-16.3727	6.21e-33	1.66e-30	64.3755	Down
ENSG00000091129	NRCAM	7	107788068;107791140;107796832;107799908;107800806;107807366;107808722;107815767;107816875;107817152;107818435;107820667;107822266;107823139;107824685;107824861;107830089;107831698;107832173;107834468;107834706;107836205;107838400;107847672;107849865;107864169;107866089;107866652;107871475;107872770;107875027;107875216;107875276;107878196;107880403;107883491;107953109;107953648;107968865;108039880…	107790592;107791198;107797082;107799986;107800937;107807518;107808847;107815802;107817051;107817218;107818559;107820871;107822381;107823364;107824755;107825058;107830190;107831727;107832297;107834615;107834872;107836316;107838543;107848103;107850049;107864280;107866145;107866822;107871597;107872966;107875132;107875219;107875289;107878213;107880614;107883684;107953175;107953739;107969099;108040037…	-	7939	107788068	108097161	-4.63791	-2.01221	-16.3446	7.2e-33	1.9e-30	64.235	Down
ENSG00000211884	TRAJ5	14	23009190	23009249	+	60	23009190	23009249	-4.00029	-3.918	-16.2905	9.56e-33	2.49e-30	63.8503	Down
ENSG00000135373	EHF	11	34642640;34643600;34643750;34645807;34654011;34663555;34663724;34663932;34664174;34667986;34670566;34673089;34673284;34678455;34680080;34680379	34642775;34643736;34643963;34645864;34654199;34663712;34663895;34664010;34664274;34668441;34670628;34673157;34673352;34678517;34680275;34682604	+	4386	34642640	34682604	-4.50959	-4.39174	-16.2056	1.49e-32	3.84e-30	63.3965	Down
ENSG00000179715	PCED1B	12	47473386;47497896;47610005;47617284;47617707;47628790	47473508;47497978;47610472;47617455;47617822;47630443	+	2616	47473386	47630443	-3.50021	2.0038	-16.1801	1.71e-32	4.34e-30	63.2244	Down
ENSG00000196188	CTSE	1	206317459;206318311;206319101;206319994;206325223;206327238;206328719;206328962;206331021	206317644;206318467;206319218;206320319;206325437;206327596;206328860;206329060;206332104	+	2686	206317459	206332104	-5.96917	0.169668	-16.0644	3.14e-32	7.88e-30	62.6614	Down
ENSG00000184613	NELL2	12	44902058;44913788;44915745;44916560;44926298;45000952;45004631;45059219;45097509;45105075;45108433;45168392;45169805;45170825;45171025;45173446;45173632;45209692;45245453;45268782;45269290;45269598;45270390;45275562;45307582;45315573	44902767;44914012;44915959;44917418;44926504;45001047;45004753;45059392;45097637;45105177;45108524;45168632;45169933;45170907;45171097;45173542;45173805;45209919;45245630;45269251;45269595;45270157;45270880;45275622;45307922;45315631	-	6424	44902058	45315631	-3.90475	1.88165	-16.0613	3.19e-32	7.91e-30	62.5947	Down
ENSG00000267521	RP11-87G24.6	17	74953105;74954218	74953739;74954304	-	722	74953105	74954304	-4.97147	-4.43462	-16.009	4.21e-32	1.03e-29	62.3922	Down
ENSG00000211883	TRAJ6	14	23008016	23008077	+	62	23008016	23008077	-4.00668	-4.1978	-15.9397	6.07e-32	1.47e-29	62.0077	Down
ENSG00000166349	RAG1	11	36532259;36537014;36541682;36557509;36584935;36587327;36587997;36588906;36589575;36594841;36611934;36614517	36532588;36537081;36541779;36557584;36585048;36587430;36588101;36588979;36589672;36601306;36612025;36614706	+	7815	36532259	36614706	-3.91772	0.928147	-15.9331	6.28e-32	1.5e-29	61.9803	Down
ENSG00000182230	FAM153B	5	175487692;175488125;175489538;175490540;175491501;175497970;175501639;175511849;175514115;175516466;175517373;175520198;175520747;175523827;175524358;175524803;175525491;175526024;175528050;175528554;175530230;175530759;175533062;175533563;175535608;175536110;175540155;175540803;175540959;175542596;175546548;175546818;175547850;175548068;175548748;175550837;175551266;175552023;175557089	175487806;175488346;175489637;175490767;175491721;175498000;175502222;175511996;175514258;175516524;175517799;175520277;175520771;175523903;175524382;175524968;175525561;175526048;175528120;175528584;175530300;175530783;175533132;175533593;175535678;175536592;175540381;175540870;175541801;175543458;175546702;175547004;175547983;175548151;175548817;175551123;175551435;175553958;175559261	+	10799	175487692	175559261	-5.02852	-1.37125	-15.9105	7.08e-32	1.64e-29	61.9569	Down
ENSG00000173114	LRRN3	7	110731062;110737083;110737226;110739937;110762471	110731560;110737189;110737372;110740018;110765510	+	3875	110731062	110765510	-5.31672	-1.54297	-15.9101	7.1e-32	1.64e-29	61.9552	Down
ENSG00000113319	RASGRF2	5	80256491;80315226;80338696;80363851;80365843;80369018;80375940;80376415;80381621;80382654;80382947;80388620;80390115;80390675;80391906;80404815;80408429;80409357;80419461;80422893;80475994;80497149;80502664;80503065;80504173;80508185;80511695;80512783;80513175;80515529;80521497	80256845;80315404;80338802;80363998;80366400;80369271;80376019;80376608;80381730;80382772;80384383;80388780;80390181;80390811;80392325;80404897;80408677;80409739;80419586;80422982;80476100;80497261;80502724;80503168;80504257;80508382;80511774;80512813;80513292;80515597;80525975	+	10702	80256491	80525975	-3.46883	1.11004	-15.922	6.66e-32	1.58e-29	61.9287	Down
ENSG00000242265	PEG10	7	94285637;94292646	94285903;94299007	+	6629	94285637	94299007	-4.31676	-0.55434	-15.8602	9.24e-32	2.11e-29	61.6739	Down
ENSG00000102245	CD40LG	X	135730352;135732425;135736532;135738515;135741198	135730563;135732556;135736589;135738577;135742549	+	1817	135730352	135742549	-3.98977	0.552171	-15.8239	1.12e-31	2.53e-29	61.4269	Down
ENSG00000104892	KLC3	19	45836692;45839200;45843998;45848127;45848658;45849802;45850705;45851199;45851904;45852078;45852687;45853599;45853772;45853899;45854212;45854544	45837421;45839277;45844104;45848455;45849057;45850622;45850774;45851418;45851991;45852179;45852860;45853689;45853809;45854005;45854275;45854778	+	3654	45836692	45854778	-4.73636	-3.60926	-15.8104	1.2e-31	2.69e-29	61.3988	Down
ENSG00000211780	TRAV6	14	22236729;22237033	22236844;22237320	+	404	22236729	22237320	-4.26086	-3.23776	-15.7364	1.78e-31	3.94e-29	61.0196	Down
ENSG00000196092	PAX5	9	36833272;36846840;36882001;36922691;36930885;36966546;37002645;37006470;37014994;37020633;37033983	36840633;36846926;36882102;36923481;36930941;36966721;37002773;37006534;37015191;37020798;37034103	-	9254	36833272	37034103	-4.09128	3.07982	-15.6852	2.34e-31	5.12e-29	60.5318	Down
ENSG00000236304	AP001189.4	11	76368100;76370652;76373673	76368200;76370738;76374910	+	1426	76368100	76374910	-5.12156	-2.48701	-15.6237	3.25e-31	6.96e-29	60.4563	Down
ENSG00000126353	CCR7	17	38710021;38715145;38716931;38721652	38712070;38715194;38717265;38721724	-	2508	38710021	38721724	-4.2384	2.73898	-15.6666	2.58e-31	5.59e-29	60.4494	Down
ENSG00000171401	KRT13	17	39657233;39658054;39658477;39658939;39659189;39659539;39659895;39660317;39661308;39661887	39657996;39658163;39658846;39659064;39659350;39659695;39659977;39660828;39661865;39661957	-	2913	39657233	39661957	-6.03207	-2.06308	-15.589	3.9e-31	8.28e-29	60.2642	Down
ENSG00000101842	VSIG1	X	107288200;107301268;107304658;107307969;107310166;107315907;107316480;107319307;107320278	107288409;107301431;107304765;107308017;107310364;107316062;107317083;107319448;107322414	+	3769	107288200	107322414	-4.08592	-0.763229	-15.582	4.05e-31	8.51e-29	60.2174	Down
ENSG00000268310	AC087645.1	17	76210462;76210759;76212742;76219543;76219841;76219983;76220514;76220639	76210505;76210870;76212859;76219838;76219978;76220062;76220634;76220740	-	1011	76210462	76220740	-4.25955	-4.23546	-15.5589	4.58e-31	9.43e-29	60.0303	Down
ENSG00000155657	TTN	2	179390716;179392173;179393001;179393255;179394687;179394968;179400709;179401665;179402069;179403267;179403673;179404109;179404795;179406009;179406991;179407389;179407796;179408561;179408928;179410115;179410547;179410939;179411327;179411730;179412134;179414297;179414713;179415694;179416357;179418229;179418641;179419180;179419592;179421575;179421980;179422375;179423068;179424038;179441256;179441650…	179392034;179392475;179393154;179393946;179394843;179400576;179401302;179401970;179402644;179403566;179403978;179404693;179405097;179406311;179407290;179407676;179408389;179408842;179409233;179410420;179410843;179411229;179411632;179412032;179414200;179414596;179415000;179415987;179418123;179418534;179418943;179419479;179419879;179421871;179422282;179422962;179423364;179441143;179441558;179442237…	-	118327	179390716	179695529	-3.50385	2.02449	-15.5715	4.29e-31	8.91e-29	60.001	Down
ENSG00000144824	PHLDB2	3	111451344;111564668;111578027;111578597;111602810;111630457;111632166;111637919;111639129;111651116;111658322;111659382;111664115;111667779;111668549;111671419;111672619;111675866;111676886;111678992;111680792;111685460;111686525;111688537;111692579;111693270	111451550;111564782;111578423;111578725;111604642;111630571;111636510;111638062;111639266;111651244;111658477;111659492;111664287;111667922;111668596;111671559;111672876;111676091;111677142;111679027;111681159;111685550;111686671;111688756;111692664;111695364	+	12109	111451344	111695364	-3.68297	-0.147349	-15.5037	6.15e-31	1.25e-28	59.7841	Down
ENSG00000086570	FAT2	5	150883654;150886715;150889582;150891726;150897181;150900837;150905329;150906795;150907557;150908739;150911148;150913970;150917354;150920128;150921846;150928856;150930151;150931028;150932738;150933923;150935905;150942886;150945234	150885658;150887172;150889735;150892167;150897326;150901647;150905526;150906938;150907694;150908953;150911533;150914203;150917507;150920324;150925898;150929066;150930432;150931167;150932948;150934234;150935963;150943200;150948505	-	14537	150883654	150948505	-4.0968	-4.5189	-15.4517	8.12e-31	1.64e-28	59.4383	Down
ENSG00000256039	RP11-291B21.2	12	10705962;10709935	10706115;10710648	+	868	10705962	10710648	-4.02934	-0.900644	-15.4152	9.87e-31	1.93e-28	59.3379	Down
ENSG00000228495	LINC01013	6	132453055;132453260;132455118;132456580;132467360;132475796;132481904;132485037;132490141	132453109;132453329;132455623;132458073;132468198;132475917;132482054;132485631;132490514	+	4206	132453055	132490514	-4.91098	-4.06133	-15.4187	9.69e-31	1.92e-28	59.3221	Down
ENSG00000173156	RHOD	11	66824289;66833367;66834209;66837760;66838906	66824505;66833454;66834318;66838030;66839484	+	1265	66824289	66839484	-4.25521	-4.22839	-15.4085	1.02e-30	1.99e-28	59.2408	Down
ENSG00000231682	AC097713.4	2	235353234;235358762;235363129	235353379;235359042;235363239	-	538	235353234	235363239	-4.12482	-3.52422	-15.3912	1.12e-30	2.16e-28	59.1869	Down
ENSG00000137265	IRF4	6	391739;393098;394821;395847;397108;398828;401424;405018;406766;407455	391809;393368;395007;396074;397546;398935;401777;405130;406899;411447	+	5898	391739	411447	-3.96277	3.09816	-15.4309	9.08e-31	1.81e-28	59.1762	Down
ENSG00000152894	PTPRK	6	128289924;128294167;128294809;128297802;128298068;128302261;128303976;128304387;128306866;128311914;128312439;128313818;128316394;128316592;128318046;128319865;128321132;128322341;128324342;128326122;128327171;128329191;128330275;128383211;128384581;128385903;128388664;128399958;128403582;128404860;128410835;128505577;128540067;128551877;128553235;128556525;128561180;128562368;128563666;128642186…	128291425;128294302;128294972;128297927;128298199;128302434;128304125;128304522;128307020;128312030;128312536;128313854;128316411;128316683;128318133;128320049;128321475;128322352;128324377;128326389;128327200;128329232;128330413;128383569;128384670;128385939;128388937;128400063;128403783;128404969;128411137;128505870;128540241;128552010;128553296;128556749;128561295;128562444;128563747;128643455…	-	9066	128289924	128841870	-3.62077	-0.890627	-15.3702	1.26e-30	2.39e-28	59.105	Down
ENSG00000183032	SLC25A21	14	37147636;37148494;37153033;37153949;37180522;37194358;37194775;37198712;37203712;37228855;37283123;37339680;37344161;37641486	37147689;37149924;37153085;37154130;37180687;37194673;37194884;37198771;37203778;37228923;37283206;37340155;37344209;37642071	-	3703	37147636	37642071	-5.5472	-2.5809	-15.3197	1.65e-30	3.08e-28	58.8464	Down
ENSG00000204010	IFIT1B	10	91137813;91143076	91137897;91144962	+	1972	91137813	91144962	-6.27511	-0.444103	-15.3266	1.59e-30	3e-28	58.7794	Down
ENSG00000259986	RP11-382A20.4	15	83847934;83848530;83849554;83853400;83854686;84108172	83848003;83848600;83849773;83853820;83854820;84108197	+	943	83847934	84108197	-4.65175	-3.81753	-15.2557	2.32e-30	4.22e-28	58.4679	Down
ENSG00000113739	STC2	5	172741716;172749972;172751008;172752837;172753592;172755046	172745252;172750433;172751289;172753013;172753800;172756506	-	6128	172741716	172756506	-4.68764	-3.97877	-15.2457	2.45e-30	4.39e-28	58.4093	Down
ENSG00000116824	CD2	1	117297007;117297253;117303024;117307106;117311086	117297175;117297643;117303254;117307228;117311850	+	1679	117297007	117311850	-3.31702	2.92139	-15.2812	2.02e-30	3.75e-28	58.3938	Down
ENSG00000166736	HTR3A	11	113845603;113848222;113848493;113849955;113851758;113853842;113856737;113857240;113860187	113846114;113848298;113848644;113849999;113852034;113854011;113856897;113857768;113861035	+	2772	113845603	113861035	-4.04526	-4.26466	-15.2453	2.45e-30	4.39e-28	58.3687	Down
ENSG00000198821	CD247	1	167399877;167402261;167403257;167407807;167408581;167409110;167487645	167400983;167402296;167404671;167407887;167408877;167410004;167487847	-	4034	167399877	167487847	-3.50715	3.41227	-15.2673	2.18e-30	4.01e-28	58.287	Down
ENSG00000136573	BLK	8	11351510;11366659;11400733;11403240;11405541;11406533;11407503;11412252;11412841;11414167;11415471;11417842;11420488;11421412	11352100;11367400;11400856;11403612;11405634;11406631;11407771;11412398;11412993;11414346;11415547;11418961;11420619;11422113	+	4803	11351510	11422113	-3.42917	1.81125	-15.2358	2.58e-30	4.58e-28	58.2251	Down
ENSG00000259279	CTD-2033D15.1	15	39885781;39886256	39885884;39886432	-	281	39885781	39886432	-4.43615	-3.65913	-15.2026	3.09e-30	5.43e-28	58.1902	Down
ENSG00000249667	RP11-213G21.1	4	38511388;38518715;38519191	38511568;38518803;38519677	+	757	38511388	38519677	-4.42391	-4.13708	-15.187	3.35e-30	5.8e-28	58.082	Down
ENSG00000180096	2021-09-01	16	30389454;30389931;30390339;30390756;30391087;30392816;30393414;30393846;30394056;30405867;30406989	30389841;30390021;30390504;30390855;30392794;30393204;30393752;30393919;30394335;30406224;30407312	-	4217	30389454	30407312	-2.73916	1.75577	-15.195	3.21e-30	5.6e-28	58.0439	Down
ENSG00000211879	TRAJ10	14	23002445	23002508	+	64	23002445	23002508	-3.98132	-4.18691	-15.1724	3.63e-30	6.17e-28	57.9861	Down
ENSG00000135960	EDAR	2	109510927;109522764;109524316;109526916;109527232;109529134;109539824;109545654;109546576;109547420;109556667;109605416	109513685;109522824;109524475;109526988;109527528;109529220;109539909;109545835;109546698;109547488;109556782;109605828	-	4426	109510927	109605828	-4.64998	-1.65165	-15.1553	3.98e-30	6.65e-28	57.9645	Down
ENSG00000160654	CD3G	11	118215059;118219742;118221267;118222343;118223119;118223834	118215193;118220913;118221624;118222386;118223202;118225876	+	3836	118215059	118225876	-4.00394	1.57324	-15.1772	3.54e-30	6.06e-28	57.9074	Down
ENSG00000137502	RAB30	11	82684175;82698066;82703357;82705081;82708266;82745169;82745769;82746372;82771119;82782733	82693457;82698812;82703425;82705164;82708520;82745675;82745824;82746736;82771220;82782965	-	11701	82684175	82782965	-3.19377	2.21646	-15.159	3.9e-30	6.58e-28	57.7902	Down
ENSG00000250186	RP11-1079K10.4	17	47481443;47482139	47481984;47482559	+	963	47481443	47482559	-4.1728	-3.80078	-15.058	6.72e-30	1.11e-27	57.4116	Down
ENSG00000211786	TRAV8-2	14	22314719;22315109	22314989;22315403	+	566	22314719	22315403	-3.88056	-2.16008	-15.0255	8e-30	1.3e-27	57.2785	Down
ENSG00000260655	CTA-250D10.23	22	42318027	42319104	-	1078	42318027	42319104	-3.56277	0.0464038	-15.0323	7.71e-30	1.26e-27	57.2586	Down
ENSG00000112182	BACH2	6	90636248;90647863;90659989;90717809;90718321;90798680;90814084;90916288;90927698;90962232;90981568;91006199	90642609;90648069;90661581;90717977;90718575;90798828;90814154;90916400;90927964;90962309;90981660;91006627	-	9786	90636248	91006627	-3.63314	3.11498	-15.0579	6.72e-30	1.11e-27	57.1768	Down
ENSG00000168646	AXIN2	17	63524681;63530030;63531744;63532438;63532987;63533442;63534321;63537573;63545638;63553924;63555562;63556072;63556631;63556943;63557568	63526220;63530197;63531839;63532800;63533181;63533953;63534461;63537675;63545778;63554854;63555614;63556414;63556675;63557309;63557765	-	5196	63524681	63557765	-4.17575	-0.792281	-14.9896	9.71e-30	1.55e-27	57.0565	Down
ENSG00000264198	RP11-94L15.2	17	37913974	37920089	-	6116	37913974	37920089	-3.47434	3.52777	-15.0223	8.14e-30	1.31e-27	56.9632	Down
ENSG00000211788	TRAV13-1	14	22337020;22337259	22337091;22337546	+	360	22337020	22337546	-4.15886	-1.51441	-14.9631	1.12e-29	1.77e-27	56.9386	Down
ENSG00000258092	RP4-816N1.7	12	2906302;2912955	2906438;2913104	-	287	2906302	2913104	-3.56322	-2.90795	-14.9179	1.43e-29	2.25e-27	56.6901	Down
ENSG00000166535	A2ML1	12	8975068;8975778;8976109;8976316;8982323;8987258;8988103;8988851;8990036;8990932;8991709;8993965;8995730;8997550;8998673;9000145;9001316;9002265;9002756;9004380;9004806;9006724;9007376;9008105;9009760;9010103;9010542;9013477;9013731;9016390;9020438;9020826;9021133;9021731;9027021;9027567;9028057;9028654;9033120;9039103	8975309;8975961;8976178;8976478;8982375;8987531;8988262;8988935;8990162;8991046;8991818;8994132;8995957;8998098;8998818;9000294;9001510;9002355;9002870;9004608;9004932;9006845;9007427;9008188;9009936;9010460;9010698;9013551;9013893;9016604;9020653;9020953;9021223;9021799;9027123;9027608;9028410;9029381;9033212;9039597	+	7303	8975068	9039597	-4.61579	-4.17621	-14.8932	1.63e-29	2.55e-27	56.5274	Down
ENSG00000229961	RP11-71G12.1	1	157155178;157156751	157155203;157157195	+	471	157155178	157157195	-4.70081	-4.6355	-14.8892	1.67e-29	2.58e-27	56.4847	Down
ENSG00000224177	LINC00570	2	11534107;11539128;11539798;11540498;11542151	11534297;11539344;11539900;11540583;11543203	+	1650	11534107	11543203	-5.44425	-3.25594	-14.8428	2.15e-29	3.27e-27	56.2983	Down
ENSG00000211877	TRAJ12	14	23000889	23000948	+	60	23000889	23000948	-3.88922	-3.96103	-14.8415	2.16e-29	3.27e-27	56.2427	Down
ENSG00000069667	RORA	15	60780483;60792091;60793158;60794959;60795734;60797707;60803425;60804232;60806815;60820272;60849052;60850424;60884586;60885007;60907093;60919437;60942820;60969350;60970423;60998431;61331025;61333303;61468274;61521252	60789818;60792203;60793268;60795066;60795866;60797828;60803820;60804296;60806956;60824050;60849127;60850505;60884740;60885325;60907226;60919662;60942907;60969431;60970885;60998551;61331326;61333333;61468655;61521518	-	17033	60780483	61521518	-3.87184	3.4166	-14.8876	1.68e-29	2.59e-27	56.2385	Down
ENSG00000131620	ANO1	11	69924408;69931520;69933858;69949172;69950105;69951840;69954291;69957232;69957813;69962564;69970456;69972167;69978025;69987700;69995816;69995993;69998556;69999163;70002017;70003053;70007267;70007728;70009389;70011468;70013348;70016071;70016993;70026110;70028608;70031696;70033844	69924820;69931776;69934190;69949270;69950256;69951894;69954510;69957297;69957868;69962685;69970520;69972301;69978185;69987811;69995898;69996004;69998567;69999234;70002094;70003127;70007468;70007839;70009683;70011676;70013493;70016273;70017145;70026162;70028792;70031801;70035634	+	6033	69924408	70035634	-4.71221	-4.26459	-14.8255	2.36e-29	3.51e-27	56.1652	Down
ENSG00000151023	ENKUR	10	25270908;25273331;25279392;25284575;25288330;25304789	25273305;25273834;25279538;25284798;25288475;25305089	-	3720	25270908	25305089	-3.73251	-2.86315	-14.7999	2.71e-29	4e-27	56.0624	Down
ENSG00000267568	RP11-87G24.3	17	74946399;74949749;74958974;74959975;74964966	74946641;74949792;74959131;74960225;74965238	-	969	74946399	74965238	-5.13022	-3.99191	-14.7918	2.83e-29	4.16e-27	56.0028	Down
ENSG00000152495	CAMK4	5	110559351;110559648;110559784;110679722;110693659;110700641;110710548;110712558;110730408;110752204;110782384;110784827;110785320;110809009;110814079;110817646;110819724	110559404;110559669;110560342;110679800;110693822;110700928;110710610;110712640;110730480;110752245;110782474;110784901;110785582;110809084;110814205;110818635;110830584	+	13910	110559351	110830584	-3.67951	2.38423	-14.8319	2.28e-29	3.42e-27	56.0007	Down
ENSG00000062038	CDH3	16	68670092;68678739;68679539;68710288;68712037;68712404;68712665;68713702;68714871;68716205;68718486;68719108;68721415;68725623;68729158;68729680;68730047;68730461;68731996;68756328	68670313;68679327;68679653;68710373;68712180;68712559;68712809;68713877;68714999;68716390;68718727;68719253;68721647;68725829;68729288;68730037;68730256;68730826;68732971;68756519	+	5009	68670092	68756519	-4.44145	-3.14089	-14.7781	3.04e-29	4.44e-27	55.9468	Down
ENSG00000164330	EBF1	5	158122928;158134576;158134987;158139162;158139978;158141125;158158052;158204421;158223353;158250184;158267037;158445968;158500404;158500590;158511674;158522628;158523256;158523982;158524493;158526353	158126150;158134644;158135181;158139341;158140155;158141190;158158165;158204547;158223483;158250325;158267118;158446137;158500472;158500802;158511747;158522683;158523614;158524138;158524631;158526769	-	6161	158122928	158526769	-4.372	0.0494608	-14.7157	4.27e-29	6.1e-27	55.5201	Down
ENSG00000229164	TRAC	14	23016447;23018582;23019501;23020550	23016719;23018626;23019608;23021097	+	974	23016447	23021097	-3.91924	4.0496	-14.7576	3.4e-29	4.93e-27	55.504	Down
ENSG00000100385	IL2RB	22	37521878;37528424;37531368;37532268;37533627;37535112;37538474;37539561;37540125;37545865;37557833;37570998	37524888;37528508;37531482;37532448;37533775;37535262;37538791;37539675;37540245;37546030;37558023;37571094	-	4700	37521878	37571094	-3.66366	4.24807	-14.7402	3.74e-29	5.38e-27	55.4017	Down
ENSG00000131016	AKAP12	6	151561134;151561509;151626882;151646823;151662821;151669846;151676862	151561194;151561859;151627038;151647020;151662921;151674887;151679692	+	8741	151561134	151679692	-4.72552	0.303679	-14.6927	4.84e-29	6.86e-27	55.3616	Down
ENSG00000211807	TRAV26-1	14	22591276;22591956	22591524;22592243	+	537	22591276	22592243	-4.1714	-2.68833	-14.6555	5.92e-29	8.29e-27	55.2938	Down
ENSG00000237054	PRMT5-AS1	14	23388665;23392178;23393510;23395670	23390329;23392616;23393650;23396105	+	2681	23388665	23396105	-3.91045	-3.4393	-14.6288	6.84e-29	9.51e-27	55.1323	Down
ENSG00000110448	CD5	11	60869867;60882528;60885647;60886387;60886706;60889083;60890379;60891356;60892504;60893223;60893760	60870087;60882566;60885952;60886449;60887047;60889376;60890504;60891409;60892623;60893313;60895324	+	3221	60869867	60895324	-3.74543	3.19805	-14.6646	5.63e-29	7.94e-27	55.0438	Down
ENSG00000271980	CTD-2256P15.4	5	10264709	10267258	-	2550	10264709	10267258	-4.05215	-3.10321	-14.608	7.66e-29	1.06e-26	55.0319	Down
ENSG00000159958	TNFRSF13C	22	42321045;42322105;42322642	42321558;42322335;42322822	-	926	42321045	42322822	-3.30767	0.426033	-14.5503	1.05e-28	1.44e-26	54.6434	Down
ENSG00000211778	TRAV4	14	22204434;22204977	22204540;22205264	+	395	22204434	22205264	-4.3437	-2.50972	-14.5013	1.37e-28	1.86e-26	54.4653	Down
ENSG00000120278	PLEKHG1	6	150920999;150959216;150971864;151042224;151054720;151089774;151107526;151116992;151121855;151125746;151130241;151130517;151130784;151139319;151140815;151142331;151144790;151151718;151160969	150921153;150959261;150971922;151042336;151055228;151089874;151107595;151117038;151122005;151125877;151130423;151130612;151130870;151139352;151140910;151142369;151144812;151153341;151164799	+	7396	150920999	151164799	-3.32995	0.793489	-14.4957	1.41e-28	1.9e-26	54.3181	Down
ENSG00000211816	TRAV38-1	14	22739851;22740146	22739902;22740446	+	353	22739851	22740446	-3.74651	-3.94134	-14.4774	1.56e-28	2.08e-26	54.2951	Down
ENSG00000137693	YAP1	11	101981192;101983245;101984875;102033187;102056749;102076624;102080248;102094353;102097704;102098200;102100433	101981900;101983476;101985125;102033302;102057417;102076817;102080295;102094483;102097814;102098312;102104154	+	6296	101981192	102104154	-5.40434	-3.25638	-14.4625	1.69e-28	2.23e-26	54.2553	Down
ENSG00000254224	KB-1043D8.6	8	97247655;97249685;97250135	97247789;97249803;97250262	+	382	97247655	97250262	-3.77186	-3.62788	-14.4521	1.79e-28	2.33e-26	54.175	Down
ENSG00000271736	RP11-85G21.3	1	157250506;157252368	157250643;157252858	+	629	157250506	157252858	-5.48687	-1.61976	-14.4438	1.87e-28	2.42e-26	54.1196	Down
ENSG00000113263	ITK	5	156569944;156593099;156607837;156622096;156635900;156638298;156640578;156641202;156644877;156649759;156655306;156659350;156665119;156667072;156670633;156671901;156672891;156675860;156679617	156569997;156593157;156608126;156622918;156636004;156638522;156640708;156641330;156644917;156650024;156655371;156659404;156665201;156668730;156671488;156672800;156673009;156676017;156682201	+	8604	156569944	156682201	-3.65125	3.5717	-14.4957	1.41e-28	1.9e-26	54.1059	Down
ENSG00000124203	ZNF831	20	57766075;57770924;57781960;57828033;57828953	57769812;57771060;57782111;57828193;57834168	+	9404	57766075	57834168	-3.10112	2.14435	-14.4694	1.63e-28	2.16e-26	54.0719	Down
ENSG00000134765	DSC1	18	28709199;28710756;28711557;28712531;28713854;28714535;28719711;28720005;28721962;28723620;28725574;28728461;28734737;28736006;28737334;28739408;28742495	28710674;28710801;28711805;28712652;28714093;28714747;28719853;28720264;28722147;28723754;28725740;28728605;28734892;28736125;28737536;28739492;28742819	-	4271	28709199	28742819	-4.51127	-2.49722	-14.3925	2.48e-28	3.14e-26	53.8776	Down
ENSG00000105369	CD79A	19	42381190;42383060;42384737;42384934	42381453;42383723;42384805;42385439	+	1503	42381190	42385439	-3.11233	4.08646	-14.4547	1.76e-28	2.31e-26	53.8599	Down
ENSG00000112378	PERP	6	138409642;138417491;138428264	138413405;138417631;138428648	-	4290	138409642	138428648	-4.38401	-0.78029	-14.384	2.59e-28	3.27e-26	53.7797	Down
ENSG00000158125	XDH	2	31557187;31560507;31562355;31564195;31565049;31567550;31569635;31570388;31571134;31571765;31572552;31572898;31587024;31588323;31588842;31589736;31590827;31591407;31593221;31595094;31596739;31598246;31599919;31602733;31604499;31605867;31606621;31606951;31609280;31610677;31611093;31612462;31620534;31621439;31624086;31625914;31628773;31637491	31558874;31560683;31562543;31564260;31565163;31567602;31569709;31570516;31571229;31571846;31572697;31573089;31587110;31588410;31588975;31589860;31590923;31591526;31593344;31595263;31596822;31598420;31600103;31602842;31604592;31606018;31606713;31607261;31609421;31610763;31611161;31612499;31620595;31621565;31624194;31626010;31628830;31637581	-	6037	31557187	31637581	-4.50133	-4.10656	-14.3743	2.73e-28	3.43e-26	53.7518	Down
ENSG00000012124	CD22	19	35810164;35819567;35820069;35820270;35821476;35822809;35826939;35828658;35829071;35831784;35835634;35835954;35836505;35837054;35837469	35810335;35819753;35820228;35820831;35821563;35823993;35827244;35828924;35829334;35832868;35835828;35836327;35836623;35837138;35838258	+	5839	35810164	35838258	-3.40754	3.28202	-14.4151	2.19e-28	2.81e-26	53.6857	Down
ENSG00000267731	RP11-147L13.8	17	66186025	66188943	+	2919	66186025	66188943	-3.4645	-0.993423	-14.3498	3.12e-28	3.87e-26	53.6283	Down
ENSG00000127152	BCL11B	14	99635624;99697682;99723808;99737498	99642532;99697894;99724176;99737861	-	7855	99635624	99737861	-3.92802	3.6959	-14.4043	2.32e-28	2.97e-26	53.5998	Down
ENSG00000089356	FXYD3	19	35606732;35607166;35608161;35608931;35609434;35610072;35610267;35611982;35612126;35613582;35614345	35606944;35607263;35608282;35609028;35609503;35610155;35610792;35612014;35612751;35614212;35615228	+	3385	35606732	35615228	-4.71934	-3.12809	-14.3341	3.41e-28	4.17e-26	53.5607	Down
ENSG00000110693	SOX6	11	15987995;16007750;16010543;16036488;16036799;16068060;16071259;16077298;16117542;16119155;16131866;16133349;16205432;16208327;16256128;16273919;16285995;16291490;16305302;16332791;16339576;16362557;16403834;16419004;16424205;16430244;16455691;16487248;16497862;16588874;16627448;16628725;16633628;16736377;16757886;16759972;16761006	15994658;16007966;16010776;16036596;16036873;16068247;16071484;16077447;16117664;16119234;16131945;16133469;16205500;16208501;16256217;16274082;16286392;16291614;16305464;16339548;16340199;16362815;16403944;16419108;16424409;16430430;16455997;16487363;16497935;16588925;16627538;16629274;16633807;16736452;16758019;16760190;16761138	-	19632	15987995	16761138	-4.73473	0.427466	-14.3392	3.31e-28	4.08e-26	53.4316	Down
ENSG00000108932	SLC16A6	17	66263167;66266980;66268780;66270068;66274230;66279138;66281686;66287227	66265487;66267795;66268908;66270211;66274468;66279264;66281783;66287408	-	4056	66263167	66287408	-4.35745	1.73476	-14.3526	3.08e-28	3.84e-26	53.425	Down
ENSG00000267554	RP11-686D22.10	17	33797088	33797647	-	560	33797088	33797647	-2.82787	0.721525	-14.289	4.36e-28	5.3e-26	53.2269	Down
ENSG00000163624	CDS1	4	85504132;85525396;85530582;85538717;85540547;85552972;85555010;85556417;85560077;85561991;85564177;85566375;85569710	85504671;85525523;85530678;85538814;85540686;85553030;85555092;85556504;85560145;85562143;85564296;85566478;85572491	+	4461	85504132	85572491	-4.24714	-3.21238	-14.2671	4.91e-28	5.87e-26	53.1948	Down
ENSG00000156453	PCDH1	5	141232938;141235789;141236817;141242217;141245637;141247035;141248067;141249082;141257788;141258737	141234001;141235827;141237036;141244992;141245767;141247179;141248996;141249154;141257975;141258811	-	5641	141232938	141258811	-4.39824	-1.06209	-14.2564	5.2e-28	6.15e-26	53.1023	Down
ENSG00000178562	CD28	2	204571198;204591356;204594371;204599507	204571471;204591712;204594495;204603635	+	4885	204571198	204603635	-3.59198	2.20075	-14.28	4.57e-28	5.54e-26	53.0171	Down
ENSG00000188322	SBK1	16	28303840;28328706;28330316;28331397	28304621;28328938;28330518;28335170	+	4992	28303840	28335170	-3.09132	1.52293	-14.2603	5.09e-28	6.06e-26	52.9862	Down
ENSG00000090554	FLT3LG	19	49977464;49977818;49978931;49979366;49979680;49982166;49982947;49983555;49983809;49985132;49989221	49977538;49977929;49979058;49979455;49979987;49982304;49983002;49983733;49984838;49985648;49989488	+	2902	49977464	49989488	-2.74442	-1.27611	-14.2145	6.54e-28	7.66e-26	52.9111	Down
ENSG00000172331	BPGM	7	134331560;134331887;134343100;134345173;134346199;134363605	134331689;134332011;134343420;134345512;134346860;134364565	+	2539	134331560	134364565	-2.08428	4.37586	-14.272	4.78e-28	5.75e-26	52.8619	Down
ENSG00000211782	TRAV8-1	14	22265459;22265764	22265636;22266058	+	473	22265459	22266058	-3.88275	-3.02935	-14.1888	7.53e-28	8.71e-26	52.772	Down
ENSG00000260940	RP4-575N6.5	1	101708714	101709305	+	592	101708714	101709305	-3.6065	-3.53683	-14.191	7.44e-28	8.65e-26	52.7687	Down
ENSG00000134762	DSC3	18	28569974;28574420;28576757;28581584;28584108;28586873;28587982;28588235;28598037;28598632;28602302;28604315;28605726;28609475;28610939;28612158;28622558	28574338;28574462;28577014;28581705;28584332;28587097;28588124;28588491;28598222;28598766;28602468;28604459;28605881;28609594;28611138;28612242;28622781	-	7056	28569974	28622781	-4.3267	-4.33805	-14.1558	9.02e-28	1.03e-25	52.562	Down
ENSG00000081059	TCF7	5	133450402;133450892;133451254;133459309;133473556;133474292;133476226;133476712;133477155;133478412;133479283;133487347	133450846;133451078;133451777;133459447;133473928;133475549;133476579;133477041;133477995;133479168;133483927;133487556	+	10063	133450402	133487556	-4.00345	4.38569	-14.2143	6.55e-28	7.66e-26	52.5307	Down
ENSG00000146285	SCML4	6	108025308;108029070;108039649;108053178;108061269;108065146;108066153;108070888;108076775;108093376;108145330	108026529;108029215;108042197;108053599;108061360;108065258;108068093;108071017;108076868;108093590;108145521	-	7116	108025308	108145521	-3.71462	1.41926	-14.1631	8.67e-28	9.97e-26	52.4349	Down
ENSG00000185630	PBX1	1	164524821;164528437;164528872;164532042;164532475;164533165;164546021;164559587;164574430;164595166;164600218;164610266;164611930;164621133;164626350;164643727;164651367;164742149;164756880;164761729;164768936;164776779;164781227;164781965;164790774;164800708;164815821;164853779;164868425	164524956;164528766;164529687;164532167;164532548;164533252;164546241;164559671;164574656;164595333;164600353;164611430;164612066;164621376;164626609;164644053;164654202;164742259;164756990;164761975;164769126;164776914;164781386;164789421;164790863;164800720;164821068;164854300;164868533	+	21771	164524821	164868533	-5.06728	-0.633925	-14.1184	1.11e-27	1.26e-25	52.2987	Down
ENSG00000254873	RP11-770J1.5	11	118267810;118271918;118272290	118269776;118272024;118272610	-	2395	118267810	118272610	-3.38698	-3.0075	-14.0873	1.31e-27	1.47e-25	52.2193	Down
ENSG00000264066	MIR451B	17	27188090	27188984	-	895	27188090	27188984	-4.32993	-3.97751	-14.0789	1.38e-27	1.53e-25	52.1598	Down
ENSG00000185697	MYBL1	8	67474410;67477368;67478299;67478919;67479111;67484717;67485599;67488242;67492368;67504675;67505355;67507818;67509565;67511285;67513933;67514653;67524380	67477060;67477742;67478478;67479023;67479227;67484831;67485741;67488610;67492601;67504779;67505429;67507992;67509785;67511377;67514004;67514758;67526482	-	7239	67474410	67526482	-2.9711	2.51445	-14.1165	1.12e-27	1.27e-25	52.1199	Down
ENSG00000019549	SNAI2	8	49830249;49832455;49833746;49834206	49831547;49833000;49834088;49834299	-	2282	49830249	49834299	-5.3413	-3.12376	-14.0533	1.58e-27	1.72e-25	52.0406	Down
ENSG00000211880	TRAJ9	14	23004502	23004562	+	61	23004502	23004562	-3.84953	-4.13445	-14.048	1.63e-27	1.76e-25	51.9755	Down
ENSG00000233355	CHRM3-AS2	1	239866684;239869622;239870209;239877477;239882250;239890954;239893701	239869015;239869796;239871115;239877564;239882419;239891108;239893765	-	3892	239866684	239893765	-3.70058	1.47613	-14.0726	1.42e-27	1.57e-25	51.9366	Down
ENSG00000125731	SH2D3A	19	6752171;6753467;6754063;6754842;6757341;6760649;6761101;6763691;6767398	6752764;6753652;6754742;6755326;6759681;6760998;6761176;6764492;6767599	-	5716	6752171	6767599	-2.4316	1.67247	-14.0621	1.51e-27	1.65e-25	51.9275	Down
ENSG00000167483	FAM129C	19	17634110;17638047;17641564;17643072;17644288;17648185;17649959;17650156;17650412;17650962;17652945;17654126;17656032;17660253;17662595	17634268;17638204;17641694;17643197;17644510;17648352;17650074;17650260;17650574;17651391;17653103;17654818;17657606;17660620;17664648	+	6628	17634110	17664648	-3.68665	3.08738	-14.0878	1.31e-27	1.47e-25	51.9045	Down
ENSG00000172575	RASGRP1	15	38780304;38786583;38790995;38792304;38793344;38793576;38794513;38795473;38798041;38799927;38803805;38804984;38808398;38810493;38811510;38818500;38852022;38852331;38856795;38857174;38857503	38782889;38786968;38791385;38792340;38793488;38793636;38794622;38795577;38798121;38800202;38803921;38805157;38808551;38810624;38811572;38818605;38852283;38852480;38857007;38857440;38857776	-	6090	38780304	38857776	-3.25812	3.4531	-14.0647	1.49e-27	1.64e-25	51.7618	Down
ENSG00000134539	KLRD1	12	10378657;10457045;10460417;10464063;10466006;10467272	10378832;10457146;10462287;10464282;10466112;10469850	+	5055	10378657	10469850	-3.78307	1.37204	-13.9991	2.13e-27	2.3e-25	51.538	Down
ENSG00000236338	AC015987.2	7	135611542	135613214	+	1673	135611542	135613214	-3.85729	-3.25072	-13.9512	2.77e-27	2.96e-25	51.4807	Down
ENSG00000205045	SLFN12L	17	33791268;33800708;33805094;33806136;33814745;33849298;33864592	33791681;33802504;33805488;33807214;33814876;33849988;33864880	-	4797	33791268	33864880	-2.56587	2.49999	-13.9564	2.69e-27	2.89e-25	51.2619	Down
ENSG00000027869	SH2D2A	1	156776035;156776967;156778995;156779453;156783640;156783997;156784290;156785798;156786467	156776365;156777137;156779282;156779599;156783903;156784116;156785203;156785886;156786654	-	2512	156776035	156786654	-2.64235	2.00001	-13.9478	2.83e-27	3e-25	51.2575	Down
ENSG00000258352	RP11-23J18.1	12	47529281;47531999	47529728;47532153	-	603	47529281	47532153	-3.28812	-0.893905	-13.8978	3.72e-27	3.84e-25	51.1677	Down
ENSG00000099954	CECR2	22	17840837;17907318;17956135;17956627;17976435;17978442;17979663;17982114;17983879;17990845;18003144;18016792;18018209;18018329;18018682;18020101;18021528;18021846;18027838;18029928;18031716;18032535	17840913;17907585;17956201;17956724;17976618;17978581;17979767;17982163;17984048;17990928;18003357;18016921;18018246;18018420;18018834;18020489;18021656;18022692;18029254;18030094;18031827;18037850	+	10247	17840837	18037850	-4.66231	-2.19928	-13.8917	3.84e-27	3.96e-25	51.1529	Down
ENSG00000110777	POU2AF1	11	111222977;111228170;111228520;111229513;111229997;111233696;111234558;111248499;111249887;111255462;111256979;111267523;111268305;111269823;111271710;111275346;111305717;111320644;111325944	111225300;111228435;111228562;111229643;111230131;111234159;111235023;111248577;111250417;111256855;111257017;111267768;111268770;111269967;111271766;111275447;111305769;111320706;111326355	-	7416	111222977	111326355	-3.44372	2.13446	-13.9318	3.08e-27	3.26e-25	51.1199	Down
ENSG00000137078	SIT1	9	35649292;35650181;35650354;35650499;35650751	35650078;35650242;35650467;35650634;35650937	-	1286	35649292	35650937	-3.65033	0.555696	-13.9004	3.67e-27	3.81e-25	51.0727	Down
ENSG00000170074	FAM153A	5	177134982;177138070;177140749;177141055;177143346;177144164;177145148;177145450;177148908;177149895;177150365;177151296;177151785;177156024;177156486;177158570;177159031;177161381;177161864;177163580;177164043;177166114;177166601;177167194;177167778;177168257;177171395;177171889;177172165;177174455;177175642;177177155;177177910;177180177;177189930;177194151;177206498;177207450;177208586;177209744…	177135083;177140171;177140917;177141178;177143416;177144297;177145334;177145604;177149570;177150157;177151207;177151363;177151822;177156054;177156556;177158600;177159101;177161405;177161934;177163610;177164113;177166138;177166671;177167359;177167802;177168333;177171419;177171968;177172215;177174818;177175700;177177395;177178053;177180298;177190511;177194181;177206718;177207677;177208685;177209966…	-	8271	177134982	177210399	-4.22581	-0.216014	-13.8876	3.93e-27	4.02e-25	51.0399	Down
ENSG00000139193	CD27	12	6554033;6554518;6559339;6559707;6560061;6560434	6554397;6554721;6559518;6559796;6560180;6560884	+	1410	6554033	6560884	-3.44835	2.10957	-13.9007	3.66e-27	3.81e-25	50.9508	Down
ENSG00000160185	UBASH3A	21	43824008;43826417;43829531;43830225;43833133;43833519;43836551;43838510;43846806;43852212;43854942;43857598;43862562;43863422;43864644;43867167	43824167;43826470;43829717;43830697;43833331;43833632;43836720;43838718;43846929;43852311;43855619;43857706;43862706;43863528;43864753;43867791	+	3564	43824008	43867791	-3.43775	1.51539	-13.8869	3.95e-27	4.02e-25	50.9256	Down
ENSG00000272529	RP11-415F23.4	3	16386633;16387515	16386750;16387947	+	551	16386633	16387947	-2.92296	-0.647618	-13.835	5.25e-27	5.32e-25	50.8231	Down
ENSG00000198851	CD3E	11	118175260;118175609;118178003;118179142;118182859;118185163;118186201	118175491;118175716;118178023;118179156;118184589;118185209;118186890	+	2844	118175260	118186890	-3.689	4.46627	-13.9013	3.65e-27	3.81e-25	50.8103	Down
ENSG00000167768	KRT1	12	53068520;53069494;53070059;53070843;53071100;53071434;53071947;53072326;53073542	53069401;53069528;53070279;53070968;53071301;53071529;53072007;53072540;53074191	-	2488	53068520	53074191	-5.47944	-1.34711	-13.8179	5.77e-27	5.79e-25	50.6922	Down
ENSG00000256553	TRAV1-2	14	22111109;22111524	22111235;22111798	+	402	22111109	22111798	-4.04944	-3.03818	-13.7944	6.57e-27	6.47e-25	50.6314	Down
ENSG00000211710	TRBV4-1	7	142013007;142013195	142013084;142013489	+	373	142013007	142013489	-3.91748	-2.17486	-13.7892	6.76e-27	6.62e-25	50.5998	Down
ENSG00000198574	SH2D1B	1	162365056;162368713;162372267;162381673	162367105;162368877;162372592;162381928	-	2797	162365056	162381928	-3.77942	0.359966	-13.8125	5.95e-27	5.88e-25	50.5991	Down
ENSG00000182379	NXPH4	12	57610578;57613652;57615090;57618661	57610809;57613759;57615327;57620232	+	2150	57610578	57620232	-3.37637	-3.52487	-13.7868	6.85e-27	6.68e-25	50.5759	Down
ENSG00000161381	PLXDC1	17	37219556;37226109;37228267;37234166;37235357;37237503;37239712;37243860;37253121;37262107;37263660;37264376;37264968;37265157;37265501;37268343;37283158;37288009;37293684;37295907;37300950;37307615;37308722;37309177;37310520	37224212;37226724;37228738;37234301;37235781;37237702;37239793;37243955;37253226;37262206;37263778;37264498;37265012;37265226;37265644;37268430;37283257;37288290;37293808;37296085;37301105;37307902;37308952;37309485;37310647	-	9277	37219556	37310647	-3.69072	1.03958	-13.8155	5.85e-27	5.84e-25	50.5646	Down
ENSG00000163508	EOMES	3	27757440;27760078;27760226;27760851;27761662;27762905	27759299;27760139;27760384;27760972;27761816;27764206	-	3660	27757440	27764206	-3.62201	1.0422	-13.8138	5.9e-27	5.87e-25	50.5559	Down
ENSG00000178732	GP5	3	194115550;194119967	194119083;194119995	-	3563	194115550	194119995	-3.83803	-1.25991	-13.7707	7.48e-27	7.26e-25	50.4753	Down
ENSG00000175707	C1orf172	1	27276053;27277173;27277833;27286841	27276642;27277247;27278903;27286897	-	1793	27276053	27286897	-3.62688	-3.46857	-13.7624	7.84e-27	7.57e-25	50.4483	Down
ENSG00000213626	LBH	2	30454397;30455019;30457132;30479405;30480299;30546385	30454630;30456000;30457377;30479669;30482894;30546596	+	4535	30454397	30546596	-2.52278	3.52203	-13.8222	5.64e-27	5.69e-25	50.4391	Down
ENSG00000168447	SCNN1B	16	23289552;23295058;23313591;23315294;23334875;23359913;23364122;23366620;23369523;23370526;23379177;23382620;23383097;23387059;23388486;23388650;23390027;23391415;23391742	23289661;23295125;23313758;23315422;23334899;23360231;23364565;23366810;23369866;23370700;23379280;23382783;23383504;23387176;23388561;23388707;23390088;23391490;23392620	+	3918	23289552	23392620	-4.11135	-3.53073	-13.7446	8.64e-27	8.27e-25	50.3549	Down
ENSG00000211805	TRAV24	14	22573620;22573836	22573674;22574123	+	343	22573620	22574123	-3.73609	-3.83968	-13.732	9.26e-27	8.78e-25	50.2744	Down
ENSG00000211810	TRAV29DV5	14	22631134;22631461	22631296;22631766	+	469	22631134	22631766	-3.7129	-2.81877	-13.7274	9.5e-27	8.97e-25	50.2663	Down
ENSG00000116106	EPHA4	2	222282747;222286700;222289929;222291155;222294678;222298862;222301119;222301781;222307549;222308213;222310843;222320267;222321333;222322586;222347072;222365737;222367248;222428451;222433438;222434116;222436878;222438570	222285272;222286790;222290862;222291339;222294871;222299011;222301328;222302216;222307734;222308326;222310901;222320378;222321492;222322710;222347410;222366064;222367280;222429114;222433505;222434201;222437078;222438922	-	7554	222282747	222438922	-3.64908	0.384761	-13.742	8.77e-27	8.35e-25	50.2157	Down
ENSG00000183542	KLRC4	12	10559983;10560928;10561511;10561988	10560388;10560981;10561609;10562356	-	928	10559983	10562356	-4.59916	-2.21967	-13.7102	1.04e-26	9.82e-25	50.1624	Down
ENSG00000198932	GPRASP1	X	101906294;101906615;101907103;101907759;101908508	101906523;101906661;101907193;101908226;101914011	+	6340	101906294	101914011	-2.85528	2.42638	-13.757	8.07e-27	7.76e-25	50.1579	Down
ENSG00000213809	KLRK1	12	10524952;10530731;10531153;10534413;10539502;10541370;10542542;10544434	10525830;10530834;10532391;10534781;10539609;10541575;10542626;10544473	-	3030	10524952	10544473	-3.9309	-2.31899	-13.6967	1.13e-26	1.05e-24	50.0964	Down
ENSG00000233850	AC103563.8	2	95690938;95692085;95692304	95691170;95692178;95692454	-	478	95690938	95692454	-3.6252	-3.85416	-13.6955	1.13e-26	1.06e-24	50.073	Down
ENSG00000211795	TRAV8-6	14	22446699;22447066	22446964;22447360	+	561	22446699	22447360	-3.85385	-2.43354	-13.6834	1.21e-26	1.12e-24	50.0248	Down
ENSG00000164379	FOXQ1	6	1312675	1314992	+	2318	1312675	1314992	-4.26095	-4.40292	-13.6781	1.25e-26	1.15e-24	49.9715	Down
ENSG00000180537	RNF182	6	13924677;13925098;13925424;13961711;13974441;13977140	13924803;13925254;13925597;13961793;13974595;13980533	+	4090	13924677	13980533	-5.55168	-1.94712	-13.6712	1.3e-26	1.19e-24	49.9202	Down
ENSG00000102934	PLLP	16	57290004;57292374;57295809;57297181;57318318	57290941;57292496;57295982;57297283;57318599	-	1620	57290004	57318599	-3.79764	-3.14941	-13.6581	1.39e-26	1.27e-24	49.8863	Down
ENSG00000165152	TMEM246	9	104235453;104242953;104249231;104251396;104293517;104294959;104295735	104239451;104243007;104249475;104251482;104293841;104295730;104295819	-	5568	104235453	104295819	-5.11224	-2.17519	-13.6324	1.61e-26	1.46e-24	49.7275	Down
ENSG00000211787	TRAV8-3	14	22320735;22320889	22320780;22321183	+	341	22320735	22321183	-3.44261	-1.66718	-13.6201	1.72e-26	1.55e-24	49.6696	Down
ENSG00000006047	YBX2	17	7191571;7192068;7192849;7193287;7193570;7194412	7191962;7192157;7193044;7193390;7193882;7197934	-	4618	7191571	7197934	-4.7413	-2.79016	-13.6138	1.78e-26	1.59e-24	49.6436	Down
ENSG00000165905	GYLTL1B	11	45943172;45944243;45944329;45945024;45945701;45946005;45947590;45947914;45948262;45948866;45949300;45949728;45950181	45943244;45944279;45944718;45945106;45945828;45946440;45947898;45948148;45948422;45949144;45949620;45949923;45950647	+	3115	45943172	45950647	-3.62276	-0.45358	-13.5886	2.04e-26	1.81e-24	49.4398	Down
ENSG00000013725	CD6	11	60739115;60750097;60755380;60756744;60771883;60774046;60775032;60775823;60777044;60778542;60780895;60781391;60782893;60784375;60785761	60739386;60750242;60755499;60756864;60772082;60774114;60775382;60776317;60777346;60778607;60781035;60781486;60783307;60785485;60787849	+	5995	60739115	60787849	-3.57995	3.93188	-13.6432	1.51e-26	1.38e-24	49.412	Down
ENSG00000206177	HBM	16	203891;214481;215977;216267;216579	204095;214685;216088;216471;216767	+	916	203891	216767	-5.55272	0.906632	-13.6153	1.76e-26	1.59e-24	49.4052	Down
ENSG00000150637	CD226	18	67498394;67499772;67509520;67530192;67534593;67540380;67562937;67611720;67613970;67614597;67623850;67623991;67628828	67498442;67499975;67509631;67531675;67534647;67540482;67563281;67611804;67614305;67615089;67623906;67624412;67629039	-	3957	67498394	67629039	-3.12009	1.64133	-13.6005	1.91e-26	1.71e-24	49.3559	Down
ENSG00000050165	DKK3	11	11984653;11987356;11988501;11989942;12000387;12001233;12016168;12019747;12023222;12029917;12030417;12031185	11986275;11987512;11988645;11990293;12000601;12001463;12016266;12020326;12023984;12030177;12030917;12031316	-	5059	11984653	12031316	-4.37555	-2.8717	-13.5499	2.53e-26	2.22e-24	49.2961	Down
ENSG00000100453	GZMB	14	25100160;25100745;25101530;25101925;25102121;25103116;25103312	25100420;25101324;25101665;25101925;25102281;25103222;25103473	-	1408	25100160	25103473	-3.61	2.36589	-13.5969	1.95e-26	1.73e-24	49.253	Down
ENSG00000164483	SAMD3	6	130465460;130466485;130467155;130475970;130480677;130496903;130497240;130504133;130505248;130505583;130530640;130535482;130536340;130537716;130542671;130543839;130607322;130634123;130686265	130465949;130466567;130467326;130476170;130483420;130497153;130497331;130504630;130505332;130505777;130530753;130535671;130537079;130537761;130542920;130544099;130607390;130634238;130686570	-	6903	130465460	130686570	-3.31454	1.89992	-13.5634	2.35e-26	2.07e-24	49.1167	Down
ENSG00000174326	SLC16A11	17	6944949;6945315;6946249	6945227;6946082;6947242	-	2041	6944949	6947242	-3.38661	-3.41202	-13.5083	3.19e-26	2.76e-24	49.0621	Down
ENSG00000073861	TBX21	17	45810610;45819976;45820437;45821561;45821848;45822114	45811311;45820172;45820558;45821719;45821909;45823485	+	2614	45810610	45823485	-3.28225	1.92825	-13.5134	3.1e-26	2.69e-24	48.8396	Down
ENSG00000266658	RNA28S5	GL000220.1	113348	118417	+	5070	113348	118417	2.90659	9.36477	13.5485	2.55e-26	2.22e-24	48.8262	Up
ENSG00000105088	OLFM2	19	9964394;9967483;9967884;9968391;9968773;9971321;10024159;10046980	9965539;9967589;9968158;9968537;9968844;9971470;10024512;10047228	-	2500	9964394	10047228	-3.83767	-2.06625	-13.4644	4.06e-26	3.5e-24	48.8201	Down
ENSG00000211784	TRAV10	14	22293636;22293949	22293723;22294239	+	379	22293636	22294239	-3.67497	-3.86439	-13.4611	4.14e-26	3.55e-24	48.7965	Down
ENSG00000245970	KB-1208A12.3	8	99053954;99055963	99055555;99056349	+	1989	99053954	99056349	-4.01413	-0.912899	-13.4603	4.16e-26	3.55e-24	48.7481	Down
ENSG00000176641	RNF152	18	59475296;59542238;59555358;59557598;59560028;59561383	59483831;59542326;59555441;59557749;59560992;59561480	-	9924	59475296	59561480	-4.3024	-1.2438	-13.4524	4.34e-26	3.68e-24	48.7156	Down
ENSG00000123119	NECAB1	8	91803778;91813919;91836945;91884356;91893261;91916094;91929720;91937763;91940451;91946532;91952420;91952750;91962035;91963341;91967715	91804213;91813943;91837330;91884707;91893358;91916149;91929856;91937884;91940527;91946585;91952615;91953126;91962112;91963432;91971636	+	6408	91803778	91971636	-4.92748	-2.95611	-13.4311	4.89e-26	4.11e-24	48.6433	Down
ENSG00000173578	XCR1	3	46058516;46063648;46068909	46063470;46063769;46069234	-	5403	46058516	46069234	-4.2433	-3.557	-13.4204	5.19e-26	4.3e-24	48.5855	Down
ENSG00000143297	FCRL5	1	157483167;157485632;157488219;157488490;157489533;157490221;157490807;157493601;157497407;157501754;157508876;157511615;157514052;157514621;157515978;157516733;157517165;157519350;157522122	157485554;157485863;157488287;157488866;157489560;157490351;157492584;157494347;157498459;157504682;157509154;157512927;157514336;157514872;157516070;157516987;157517185;157519370;157522310	-	12440	157483167	157522310	-3.61866	1.57818	-13.454	4.3e-26	3.66e-24	48.5282	Down
ENSG00000211792	TRAV14DV4	14	22392239;22392527	22392362;22392827	+	425	22392239	22392827	-3.70402	-2.13297	-13.4089	5.53e-26	4.55e-24	48.518	Down
ENSG00000204186	ZDBF2	2	207139387;207144264;207146525;207161970;207169441	207139670;207144316;207146633;207162097;207179148	+	10282	207139387	207179148	-3.50324	0.449295	-13.4274	4.99e-26	4.17e-24	48.4852	Down
ENSG00000180739	S1PR5	19	10623623;10627717;10628500	10625705;10628126;10628607	-	2601	10623623	10628607	-3.61645	1.63741	-13.443	4.57e-26	3.86e-24	48.4601	Down
ENSG00000138771	SHROOM3	4	77356253;77476762;77480332;77507293;77508101;77550019;77566452;77610724;77630920;77631309;77651957;77659914;77670170;77675464;77677602;77680698;77691779;77699962	77357373;77476916;77480729;77507622;77508418;77550136;77566798;77610855;77631211;77631440;77652088;77663283;77670243;77676345;77678090;77680848;77692051;77704406	+	13159	77356253	77704406	-4.23586	-4.10218	-13.3928	6.04e-26	4.9e-24	48.4252	Down
ENSG00000176928	GCNT4	5	74323289	74326724	-	3436	74323289	74326724	-3.90318	-0.498229	-13.406	5.62e-26	4.6e-24	48.4249	Down
ENSG00000129244	ATP1B2	17	7549945;7554430;7556692;7557159;7557370;7557946;7558110;7558554;7558845;7559049	7550019;7554948;7556820;7557263;7557575;7558002;7558136;7558574;7558943;7561086	+	3276	7549945	7561086	-4.89256	0.402492	-13.4219	5.14e-26	4.28e-24	48.3919	Down
ENSG00000187079	TEAD1	11	12695969;12696956;12766588;12785726;12849668;12883797;12886233;12900436;12900990;12902552;12903443;12904548;12923487;12946459;12951721;12958656	12696381;12697108;12766687;12785984;12849882;12883861;12887086;12900447;12901389;12902598;12903504;12904672;12923660;12946599;12951873;12966298	+	10816	12695969	12966298	-4.52865	-3.24125	-13.369	6.89e-26	5.51e-24	48.306	Down
ENSG00000184731	FAM110C	2	38814;42809;45440;46807	41627;42952;46385;46870	-	3968	38814	46870	-3.61454	-3.74837	-13.3654	7.03e-26	5.59e-24	48.2764	Down
ENSG00000069702	TGFBR3	1	92145902;92161047;92163646;92174220;92177800;92181793;92182125;92184869;92185450;92187512;92193216;92195362;92200333;92220552;92224170;92231942;92236399;92248763;92251743;92262844;92266516;92327028;92329396;92332313;92351435;92365194;92371383	92149414;92161336;92163687;92174340;92178099;92181951;92182265;92185021;92185787;92187701;92193475;92195530;92200516;92220619;92224307;92231989;92236527;92248821;92251784;92263028;92266612;92327603;92329836;92332399;92351787;92365254;92371892	-	8654	92145902	92371892	-3.38016	2.41497	-13.4183	5.25e-26	4.34e-24	48.2688	Down
ENSG00000211796	TRAV16	14	22458735;22458895	22458780;22459177	+	329	22458735	22459177	-3.46035	-3.39084	-13.361	7.2e-26	5.7e-24	48.2583	Down
ENSG00000232869	TRBV29-1	7	142448053;142448441	142448153;142448741	+	402	142448053	142448741	-3.97743	-0.350139	-13.3686	6.91e-26	5.51e-24	48.2037	Down
ENSG00000162630	B3GALT2	1	193148175;193155149	193150812;193155784	-	3274	193148175	193155784	-3.91997	-3.45374	-13.3434	7.95e-26	6.22e-24	48.1637	Down
ENSG00000183813	CCR4	3	32993066;32994864	32993182;32997841	+	3095	32993066	32997841	-3.30658	0.877101	-13.3736	6.72e-26	5.4e-24	48.1617	Down
ENSG00000135127	CCDC64	12	120427673;120430224;120436325;120437565;120438074;120499498;120502441;120509426;120510315;120512247;120518485;120527755;120528559;120529051;120530804	120428101;120430522;120436540;120437716;120438358;120499630;120502683;120509605;120510533;120512390;120518822;120527994;120528823;120529205;120532298	+	4793	120427673	120532298	-3.00088	1.6895	-13.3744	6.69e-26	5.4e-24	48.1083	Down
ENSG00000089012	SIRPG	20	1609798;1610868;1611060;1611341;1615913;1616834;1629698;1631870;1638288	1610282;1610952;1611289;1611482;1616245;1617151;1630054;1632023;1638425	-	2242	1609798	1638425	-3.63937	0.685312	-13.3603	7.23e-26	5.7e-24	48.0886	Down
ENSG00000211801	TRAV21	14	22520773;22521026	22520825;22521315	+	343	22520773	22521315	-3.8066	-2.45311	-13.3286	8.63e-26	6.72e-24	48.0811	Down
ENSG00000153563	CD8A	2	87011729;87015653;87016446;87016763;87017451;87017900;87028634;87034570;87035242	87013094;87015683;87016556;87016873;87017804;87018803;87028780;87034905;87035519	-	3638	87011729	87035519	-3.44475	3.48691	-13.3948	5.97e-26	4.88e-24	48.0644	Down
ENSG00000156738	MS4A1	11	60223225;60225522;60228545;60229654;60230475;60231235;60233233;60234070;60235723	60223418;60225681;60228633;60230006;60230594;60231817;60233630;60234533;60238233	+	4872	60223225	60238233	-3.67264	3.648	-13.3937	6.01e-26	4.89e-24	48.0467	Down
ENSG00000088808	PPP1R13B	14	104200089;104202340;104204726;104205223;104206161;104208127;104208991;104210228;104212710;104212989;104213270;104216131;104219337;104220407;104223986;104225528;104230200;104244929;104251132;104260914;104263708;104306416;104313112;104313345;104313636	104201532;104204197;104205149;104205609;104206930;104208628;104209235;104210352;104212890;104213197;104213734;104216271;104219533;104220581;104224088;104225642;104230816;104245158;104251251;104261000;104263855;104306444;104313222;104313400;104313927	-	9031	104200089	104313927	-2.67821	1.40295	-13.3532	7.52e-26	5.91e-24	48.0376	Down
ENSG00000099812	MISP	19	751126;756890;759909;761625;763501	751171;758726;760039;761663;764319	+	2872	751126	764319	-3.98781	-4.24516	-13.2804	1.13e-25	8.68e-24	47.8034	Down
ENSG00000211806	TRAV25	14	22580300;22580704	22580421;22580984	+	403	22580300	22580984	-3.74385	-3.78338	-13.2678	1.21e-25	9.21e-24	47.7433	Down
ENSG00000164879	CA3	8	86285665;86295183;86351056;86351941;86354302;86356263;86357385;86358371;86360263	86285697;86295464;86351172;86352138;86354662;86356355;86357447;86358526;86361269	+	2310	86285665	86361269	-3.56507	-0.52284	-13.2758	1.16e-25	8.88e-24	47.7217	Down
ENSG00000167633	KIR3DL1	19	55235969;55327923;55328989;55329770;55331168;55333020;55336483;55340816;55341383;55341554;55377260;55377825;55377977	55236035;55327989;55329024;55330054;55331467;55333313;55336533;55340920;55341435;55342233;55377364;55377877;55378448	+	2568	55235969	55378448	-4.34708	-2.57191	-13.2536	1.31e-25	9.93e-24	47.6668	Down
ENSG00000151623	NR3C2	4	148999913;149035255;149041309;149067739;149073568;149075702;149115897;149122190;149181118;149289417;149356256;149363312;149365678	149002650;149035412;149041439;149067908;149073764;149076052;149116013;149122283;149181269;149289622;149358014;149363672;149365850	-	6607	148999913	149365850	-2.96683	1.02987	-13.2809	1.12e-25	8.68e-24	47.6552	Down
ENSG00000164398	ACSL6	5	131142683;131154433;131186957;131190447;131247508;131252579;131257515;131269206;131278328;131280358;131280849;131283277;131285666;131295229;131296213;131298228;131302109;131303633;131305821;131307243;131308417;131308959;131310451;131310586;131312341;131317552;131322515;131323741;131324249;131324498;131325100;131325793;131326546;131328859;131329448;131335107;131337505;131347198;131347463;131347607…	131142951;131154556;131187076;131190527;131247572;131252618;131257634;131269334;131278388;131280445;131280942;131283355;131290064;131295300;131296638;131298371;131302225;131303721;131305893;131307338;131308551;131309728;131310528;131310823;131312414;131321151;131322547;131323919;131324293;131324597;131325201;131325857;131326660;131329063;131330394;131335317;131337574;131347355;131347596;131347779…	-	14273	131142683	131347936	-4.12929	1.0955	-13.2873	1.08e-25	8.42e-24	47.6231	Down
ENSG00000226660	TRBV2	7	142000747;142000958	142000869;142001255	+	421	142000747	142001255	-3.68221	-1.45679	-13.2341	1.46e-25	1.09e-23	47.537	Down
ENSG00000235621	LINC00494	20	46988693;46989349;46993632;46994390;46995217;46995479;46996823	46988893;46989647;46993940;46994750;46995376;46995802;46999372	+	4204	46988693	46999372	-3.68569	-1.254	-13.2259	1.53e-25	1.14e-23	47.4835	Down
ENSG00000107679	PLEKHA1	10	124134212;124145585;124146125;124151819;124152695;124157434;124159859;124166092;124171287;124175375;124177416;124184412;124186458;124187792;124189140	124134477;124145703;124147499;124151888;124152857;124157490;124159904;124166189;124172561;124175522;124183779;124185247;124186547;124187936;124191867	+	13780	124134212	124191867	-2.64777	2.58508	-13.2682	1.21e-25	9.21e-24	47.4522	Down
ENSG00000197540	GZMM	19	544034;547280;548542;548922;549630	544126;547436;548677;549185;549919	+	940	544034	549919	-2.97433	0.94493	-13.2409	1.4e-25	1.06e-23	47.4419	Down
ENSG00000196878	LAMB3	1	209788215;209789816;209790755;209791252;209791797;209795881;209796327;209796850;209797185;209798993;209800212;209800728;209801380;209803082;209803960;209805928;209806415;209807792;209811253;209811879;209823309;209824262;209825594;209825714	209788752;209789969;209790931;209791393;209792143;209796025;209796524;209797070;209797345;209799371;209800323;209800924;209801535;209803270;209804080;209806121;209806478;209807983;209811326;209811993;209823463;209824739;209825674;209825811	-	4688	209788215	209825811	-4.15694	1.13595	-13.2495	1.34e-25	1.01e-23	47.4076	Down
ENSG00000232021	LEF1-AS1	4	109088681;109092927;109093276;109094575;109120978;109177801	109088989;109093135;109094214;109097586;109121115;109177992	+	4799	109088681	109177992	-3.62514	-2.72066	-13.2001	1.76e-25	1.31e-23	47.3786	Down
ENSG00000128266	GNAZ	22	23412540;23412760;23437434;23464565;23465274	23412756;23412941;23438605;23464889;23467224	+	3847	23412540	23467224	-3.50559	-0.247792	-13.2055	1.71e-25	1.27e-23	47.3178	Down
ENSG00000144057	ST6GAL2	2	107418056;107429532;107446522;107449021;107450505;107459491;107502323;107502549;107503432	107423405;107429680;107446696;107449122;107450602;107460490;107502469;107503102;107503564	-	7708	107418056	107503564	-4.8006	-2.89799	-13.1841	1.92e-25	1.42e-23	47.2866	Down
ENSG00000175793	SFN	1	27189633	27190947	+	1315	27189633	27190947	-3.64872	-1.74801	-13.1788	1.98e-25	1.46e-23	47.243	Down
ENSG00000147231	CXorf57	X	105855160;105865881;105868320;105875855;105876162;105876360;105879773;105880990;105881770;105882524;105883685;105891543;105905245;105912393;105921358	105855953;105866023;105868512;105875963;105876253;105876482;105879877;105881635;105881908;105882917;105883951;105891616;105905535;105912560;105922672	+	4853	105855160	105922672	-3.63288	-0.867606	-13.1508	2.31e-25	1.69e-23	47.0516	Down
ENSG00000157168	NRG1	8	31496902;31497271;32405728;32453346;32463080;32471893;32474353;32505237;32579271;32585467;32599526;32600193;32606199;32606342;32608581;32611880;32613921;32616824;32617718;32620736;32621266	31496947;31498245;32406344;32453523;32463201;32472082;32474403;32505903;32579560;32585596;32599593;32600742;32606212;32607421;32608673;32611992;32614047;32616954;32618507;32620877;32622548	+	7657	31496902	32622548	-5.48517	-2.5615	-13.134	2.54e-25	1.85e-23	46.9932	Down
ENSG00000137441	FGFBP2	4	15961866;15964061;15970851	15962234;15964859;15970932	-	1250	15961866	15970932	-3.46378	2.10309	-13.1735	2.04e-25	1.5e-23	46.9335	Down
ENSG00000237702	TRBV3-1	7	142008365;142008577	142008460;142008871	+	391	142008365	142008871	-3.53013	-1.40512	-13.0889	3.27e-25	2.37e-23	46.7373	Down
ENSG00000211820	TRAV41	14	22788620;22788840	22788671;22789123	+	336	22788620	22789123	-3.60787	-3.59461	-13.0582	3.88e-25	2.81e-23	46.5957	Down
ENSG00000013588	GPRC5A	12	13043716;13044908;13061177;13065018	13044598;13044976;13062810;13070871	+	8440	13043716	13070871	-5.52396	-2.61291	-13.0544	3.96e-25	2.86e-23	46.5555	Down
ENSG00000260496	RP11-161M6.3	16	1041148;1041242;1041865;1046319;1047662;1047943;1050378;1050733;1050843	1041237;1041356;1042013;1046616;1047907;1048074;1050537;1050838;1050926	-	1380	1041148	1050926	-3.77305	-2.97636	-13.0483	4.09e-25	2.93e-23	46.5442	Down
ENSG00000103647	CORO2B	15	68871308;68908879;68924327;68937499;68987479;69003071;69003881;69006264;69006898;69007554;69011037;69011483;69011752;69018182	68871616;68908953;68924680;68937699;68987595;69003220;69004045;69006380;69007002;69007650;69011149;69011573;69011891;69020145	+	3998	68871308	69020145	-3.47031	-1.23159	-13.0536	3.97e-25	2.86e-23	46.5363	Down
ENSG00000273160	RP11-104L21.3	1	167426979;167428845	167426997;167429128	-	303	167426979	167429128	-4.08374	-3.35358	-13.0389	4.31e-25	3.07e-23	46.4929	Down
ENSG00000205683	DPF3	14	73086004;73086611;73096332;73127757;73136660;73140730;73142155;73145910;73159784;73181131;73190340;73190673;73198126;73198515;73209150;73219972;73238441;73272718;73273483;73302792;73346512;73358855;73360765	73086075;73086692;73096444;73129541;73138046;73141076;73142479;73146010;73159921;73181212;73190479;73190813;73198375;73198642;73209419;73220079;73238601;73272765;73273580;73303191;73346655;73359357;73360809	-	6868	73086004	73360809	-3.54421	-0.327595	-13.0482	4.1e-25	2.93e-23	46.4505	Down
ENSG00000118402	ELOVL4	6	80624529;80629137;80631342;80634669;80635911;80656897	80626600;80629264;80631513;80634749;80636098;80657297	-	3042	80624529	80657297	-3.3966	-3.54533	-13.0299	4.54e-25	3.22e-23	46.4399	Down
ENSG00000211790	TRAV8-4	14	22362613;22362916	22362786;22363210	+	469	22362613	22363210	-3.91975	-2.75484	-13.029	4.56e-25	3.22e-23	46.4354	Down
ENSG00000104067	TJP1	15	29991571;29995564;29996366;29997732;30000763;30003035;30008815;30010225;30010470;30011981;30012562;30018583;30018985;30020141;30024338;30024835;30025298;30026478;30029468;30033226;30034846;30051106;30053342;30053804;30054538;30058469;30064267;30065436;30092699;30112730;30113619;30114205;30248435;30260870	29993893;29995638;29996509;29997949;30001240;30003204;30009042;30010322;30011342;30012332;30012912;30018683;30019195;30020223;30024732;30025137;30025517;30026586;30029618;30033640;30035233;30052511;30053489;30053972;30054641;30058745;30064369;30065560;30092905;30112877;30113751;30114706;30248567;30261068	-	11340	29991571	30261068	-4.50662	-2.74909	-13.002	5.3e-25	3.72e-23	46.2822	Down
ENSG00000271964	RP11-415F23.2	3	16355946	16356494	+	549	16355946	16356494	-2.45404	-0.243176	-13.0067	5.16e-25	3.64e-23	46.2574	Down
ENSG00000256582	RP11-75L1.1	12	9856673;9861468	9856753;9861946	+	560	9856673	9861946	-3.5332	-2.3329	-12.9961	5.47e-25	3.83e-23	46.2511	Down
ENSG00000156564	LRFN2	6	40359325;40399453;40554680	40360651;40400870;40555204	-	3270	40359325	40555204	-3.70241	-3.80634	-12.9951	5.51e-25	3.84e-23	46.2465	Down
ENSG00000162366	PDZK1IP1	1	47649265;47650674;47652991;47655538;47656372	47649715;47651016;47653099;47655727;47656716	-	1438	47649265	47656716	-4.52507	-1.19935	-12.9888	5.7e-25	3.96e-23	46.1456	Down
ENSG00000197403	OR6N1	1	158735466	158736492	-	1027	158735466	158736492	-4.02064	-4.19329	-12.9675	6.42e-25	4.43e-23	46.0902	Down
ENSG00000211799	TRAV19	14	22475751;22476120	22475916;22476420	+	467	22475751	22476420	-3.63333	-2.49479	-12.9653	6.5e-25	4.47e-23	46.0828	Down
ENSG00000136002	ARHGEF4	2	131594489;131595028;131671559;131688525;131704082;131769256;131785518;131792501;131793058;131796426;131796945;131797834;131798803;131801025;131801872;131802942	131594565;131595274;131675071;131688830;131704803;131769481;131785657;131792861;131793214;131796605;131797765;131798013;131799517;131801243;131802115;131804836	+	10003	131594489	131804836	-3.73287	-2.60362	-12.9554	6.87e-25	4.71e-23	46.0292	Down
ENSG00000183111	ARHGEF37	5	148931510;148961036;148977322;148980671;148989111;148996130;148997739;148998501;148999917;149001296;149003575;149006460;149008372;149011545	148931686;148961187;148977518;148980794;148989258;148996329;148997869;148998605;149000027;149001625;149003703;149006834;149008529;149014531	+	5324	148931510	149014531	-3.36495	0.505376	-12.9783	6.05e-25	4.19e-23	46.0023	Down
ENSG00000260711	RP11-747H7.3	14	92223103	92226142	-	3040	92223103	92226142	-4.14421	-1.5642	-12.949	7.12e-25	4.87e-23	45.9569	Down
ENSG00000245812	RP11-175K6.1	5	158527491;158533875;158538867;158542120	158527846;158534225;158539006;158544486	+	3214	158527491	158544486	-4.27065	-3.04701	-12.9321	7.82e-25	5.31e-23	45.9027	Down
ENSG00000169583	CLIC3	9	139889087;139889382;139889894;139890963	139889291;139889744;139890209;139891255	-	1177	139889087	139891255	-2.88079	0.142245	-12.9098	8.86e-25	5.94e-23	45.679	Down
ENSG00000256862	RP11-664D1.1	12	3980900;4008219;4014386;4019050	3981122;4008353;4014547;4019504	+	975	3980900	4019504	-3.95342	-3.13269	-12.882	1.03e-24	6.91e-23	45.6282	Down
ENSG00000172005	MAL	2	95691422;95710041;95713704;95715326;95719126	95691630;95710378;95713871;95715451;95719737	+	1453	95691422	95719737	-3.54848	1.05796	-12.9174	8.49e-25	5.74e-23	45.6011	Down
ENSG00000100558	PLEK2	14	67853700;67854936;67857380;67859043;67859379;67859867;67862119;67864379;67864724;67878735	67854173;67855019;67857463;67859144;67859566;67859958;67862300;67864543;67864772;67878917	-	1603	67853700	67878917	-4.55936	-1.46148	-12.8809	1.04e-24	6.93e-23	45.5621	Down
ENSG00000141576	RNF157	17	74138534;74143350;74148436;74150364;74151333;74151643;74152291;74154474;74155416;74157616;74157924;74158633;74158842;74161583;74162542;74163090;74163732;74169783;74207958;74236234	74141434;74143390;74148664;74150409;74151398;74151815;74152451;74154604;74155654;74157728;74158226;74158704;74160876;74161626;74162608;74163207;74163878;74169871;74208563;74236454	-	7802	74138534	74236454	-3.1234	1.81909	-12.9147	8.62e-25	5.81e-23	45.5377	Down
ENSG00000182866	LCK	1	32716840;32739714;32740338;32741170;32741515;32741938;32742208;32745182;32745680;32751115	32716972;32740035;32741047;32741273;32741664;32742090;32742774;32745595;32745811;32751766	+	3337	32716840	32751766	-3.11255	3.54214	-12.9372	7.6e-25	5.18e-23	45.5227	Down
ENSG00000078589	P2RY10	X	78200829;78203312;78207690;78216005	78200992;78203360;78207832;78217451	+	1803	78200829	78217451	-2.99585	2.01171	-12.9109	8.8e-25	5.92e-23	45.5032	Down
ENSG00000197880	MDS2	1	23907985;23918972;23953226;23954271;23954997;23955971;23965599;23966170;23966879	23908168;23919302;23954027;23954488;23955087;23956047;23965741;23966285;23967058	+	2142	23907985	23967058	-4.17072	-3.18279	-12.7973	1.66e-24	1.09e-22	45.1605	Down
ENSG00000115008	IL1A	2	113531492;113535564;113537073;113539181;113540293;113541301;113542020	113532844;113535688;113537243;113539403;113540341;113541355;113542167	-	2124	113531492	113542167	-4.33053	-3.4405	-12.7946	1.68e-24	1.11e-22	45.1465	Down
ENSG00000258875	CTD-2547L24.3	14	91709103;91710257;91710699;91717109	91709357;91710325;91710843;91717426	+	787	91709103	91717426	-3.43247	-2.44509	-12.786	1.77e-24	1.16e-22	45.0931	Down
ENSG00000166405	RIC3	11	8127597;8148206;8149766;8157129;8158925;8159819;8160601;8174922;8190413	8132684;8148438;8149901;8157391;8159018;8160325;8161740;8174970;8190602	-	7700	8127597	8190602	-3.47701	0.112817	-12.7979	1.65e-24	1.09e-22	45.0307	Down
ENSG00000161249	DMKN	19	35988122;35988549;35989149;35990801;35992703;35993038;35993732;35994206;35996620;35996841;36000421;36002313;36002665;36003323;36003492;36003952	35988440;35988835;35990184;35991482;35992813;35993085;35993788;35994349;35996667;35999459;36001412;36002495;36002715;36003379;36003692;36004560	-	7444	35988122	36004560	-4.30623	-2.59279	-12.7743	1.89e-24	1.23e-22	45.0226	Down
ENSG00000100351	GRAP2	22	40297086;40322595;40342821;40351823;40356059;40361994;40364046;40365379;40366909	40297334;40322857;40344485;40351914;40356179;40362162;40364700;40365537;40369725	+	6190	40297086	40369725	-3.27354	2.78654	-12.8311	1.37e-24	9.12e-23	44.981	Down
ENSG00000139714	MORN3	12	122089024;122090634;122090981;122092180;122097097;122107245;122110485	122089550;122090714;122091165;122092339;122097254;122107560;122110537	-	1480	122089024	122110537	-2.16306	-0.93413	-12.7653	1.98e-24	1.29e-22	44.9579	Down
ENSG00000258181	RP11-493L12.4	12	47641907;47642918;47643109;47651245	47642084;47643068;47643211;47651322	+	510	47641907	47651322	-3.45233	-3.11739	-12.7476	2.19e-24	1.42e-22	44.8875	Down
ENSG00000119771	KLHL29	2	23608088;23698430;23755455;23785022;23862009;23865208;23907269;23911655;23916139;23918493;23918821;23919203;23926056;23926589;23929351	23608651;23698537;23755490;23785351;23862150;23867155;23907407;23914746;23916398;23918691;23919003;23920802;23926249;23926733;23931481	+	11071	23608088	23931481	-3.68921	-2.44604	-12.7382	2.31e-24	1.49e-22	44.8269	Down
ENSG00000162444	RBP7	1	10057264;10064151;10067628;10068231;10075840	10057389;10064365;10067806;10068332;10076078	+	861	10057264	10076078	-4.52811	-0.154163	-12.7653	1.98e-24	1.29e-22	44.8165	Down
ENSG00000185567	AHNAK2	14	105403581;105421820;105422925;105423747;105423951;105436793;105444520	105421739;105421970;105423026;105423845;105424009;105436818;105444694	-	18771	105403581	105444694	-4.18846	-2.20109	-12.7183	2.58e-24	1.65e-22	44.7031	Down
ENSG00000211791	TRAV13-2	14	22386363;22386641	22386481;22386931	+	410	22386363	22386931	-3.56786	-2.81171	-12.7029	2.81e-24	1.79e-22	44.6377	Down
ENSG00000177455	CD19	16	28943260;28943667;28944555;28946765;28947474;28947833;28948120;28948592;28948776;28949090;28949994;28950193;28950462	28943409;28944435;28944962;28946875;28947522;28947921;28948457;28948696;28949001;28949146;28950089;28950299;28950667	+	2711	28943260	28950667	-3.03019	1.65444	-12.7268	2.46e-24	1.58e-22	44.5119	Down
ENSG00000172673	THEMIS	6	128029217;128040833;128128361;128134028;128150621;128176175;128221987;128239573	128031161;128040968;128128477;128135076;128151079;128176333;128222226;128239776	-	4309	128029217	128239776	-3.51641	1.08294	-12.7136	2.65e-24	1.69e-22	44.4673	Down
ENSG00000163600	ICOS	2	204801471;204820359;204821382;204822522;204824309	204801595;204820694;204821488;204822606;204826300	+	2645	204801471	204826300	-3.55606	1.11476	-12.6961	2.92e-24	1.85e-22	44.3626	Down
ENSG00000134668	SPOCD1	1	32256023;32257816;32258279;32258879;32259619;32260097;32263808;32265002;32265410;32265617;32266042;32267265;32279552;32281345	32256892;32258002;32258368;32259498;32259836;32262316;32264440;32265086;32265493;32265742;32266218;32267306;32280976;32281652	-	7085	32256023	32281652	-4.08232	-4.08016	-12.6384	4.03e-24	2.54e-22	44.2819	Down
ENSG00000129595	EPB41L4A	5	111478138;111481578;111494098;111498318;111504436;111504692;111505706;111506642;111519060;111519713;111530265;111531358;111540072;111541118;111541673;111545589;111564369;111570331;111575297;111576416;111584824;111594926;111595588;111598191;111599105;111601930;111610936;111615969;111643083;111728420;111754638	111479577;111481695;111494139;111500815;111504517;111504802;111506066;111506689;111519084;111519832;111530342;111531405;111540185;111541201;111541759;111545679;111564475;111570452;111575434;111576507;111584887;111594989;111595676;111598278;111600713;111602027;111611101;111616020;111643187;111728481;111755013	-	8579	111478138	111755013	-3.33378	-0.362643	-12.6454	3.88e-24	2.45e-22	44.2258	Down
ENSG00000105825	TFPI2	7	93514709;93516573;93518347;93519230;93519903	93516208;93516743;93518535;93519631;93520303	-	2663	93514709	93520303	-4.26867	-4.37669	-12.6228	4.4e-24	2.75e-22	44.1932	Down
ENSG00000107485	GATA3	10	8095567;8096656;8097250;8100268;8105956;8111436;8115702	8095741;8096854;8097859;8100804;8106101;8111561;8117161	+	3253	8095567	8117161	-3.45335	1.82528	-12.6556	3.66e-24	2.32e-22	44.0755	Down
ENSG00000105699	LSR	19	35739233;35740250;35741218;35749848;35750143;35752828;35753449;35757262;35757582;35758012;35758727	35740034;35740271;35741562;35749967;35750304;35752884;35753626;35757435;35757870;35758637;35758867	+	2916	35739233	35758867	-3.00469	1.23691	-12.6277	4.28e-24	2.69e-22	44.0007	Down
ENSG00000257553	RP11-603J24.17	12	56498398;56507425	56498566;56507689	-	434	56498398	56507689	-3.23325	-2.15368	-12.5769	5.69e-24	3.55e-22	43.9314	Down
ENSG00000272498	RP11-415F23.3	3	16380815	16381378	+	564	16380815	16381378	-2.83402	-0.429764	-12.5668	6.02e-24	3.74e-22	43.8132	Down
ENSG00000197385	ZNF860	3	32023263;32027740;32030152	32023394;32027901;32033120	+	3263	32023263	32033120	-3.53193	-2.04113	-12.5522	6.53e-24	4.05e-22	43.7873	Down
ENSG00000147234	FRMPD3	X	106765680;106768825;106769812;106773639;106776735;106787813;106793279;106796025;106797615;106803487;106803957;106806341;106808117;106819545;106840551;106843533	106765713;106768882;106769966;106773741;106776780;106789071;106793386;106796156;106798427;106803623;106804083;106806430;106808296;106819689;106841372;106848481	+	9158	106765680	106848481	-3.53826	-1.58485	-12.5387	7.04e-24	4.34e-22	43.6961	Down
ENSG00000211789	TRAV12-2	14	22356037;22356392	22356190;22356682	+	445	22356037	22356682	-3.93572	-2.19528	-12.5342	7.22e-24	4.41e-22	43.6862	Down
ENSG00000235505	RP11-693N9.2	11	104772276;104774118;104776175;104780534;104788840;104789658	104772386;104774437;104779735;104780642;104788902;104789800	-	4307	104772276	104789800	-2.94209	0.0143469	-12.537	7.11e-24	4.37e-22	43.6128	Down
ENSG00000174951	FUT1	19	49251268;49255747;49256582;49258547	49254540;49256379;49256917;49258647	-	4343	49251268	49258647	-4.04118	-1.13564	-12.5289	7.44e-24	4.53e-22	43.6031	Down
ENSG00000211785	TRAV12-1	14	22309422;22309669	22309473;22309956	+	340	22309422	22309956	-3.56743	-2.83416	-12.5082	8.35e-24	5.03e-22	43.5606	Down
ENSG00000187912	CLEC17A	19	14693896;14694169;14698426;14703093;14705302;14705444;14705571;14706086;14707688;14707911;14710466;14710843;14717805;14720876	14694015;14694246;14698503;14703170;14705361;14705494;14705612;14706127;14707825;14707973;14710624;14710994;14717914;14721969	+	2265	14693896	14721969	-3.45149	-0.0888374	-12.5262	7.55e-24	4.59e-22	43.5364	Down
ENSG00000211745	TRBV4-2	7	142045252;142045522	142045411;142045816	+	455	142045252	142045816	-3.65364	-2.20728	-12.4964	8.93e-24	5.34e-22	43.4811	Down
ENSG00000205056	RP11-693J15.5	12	92860227;92875794	92860778;92885867	+	10626	92860227	92885867	-4.09784	-1.93729	-12.498	8.85e-24	5.31e-22	43.4729	Down
ENSG00000247774	PCED1B-AS1	12	47599681;47600162;47602203;47609948	47599928;47600371;47604544;47610239	-	3092	47599681	47610239	-2.98546	2.90115	-12.547	6.72e-24	4.16e-22	43.3951	Down
ENSG00000160856	FCRL3	1	157644111;157646271;157650492;157650771;157653007;157659588;157660045;157665119;157665830;157668174;157669482;157670249;157670452	157644467;157648975;157650560;157650889;157653034;157659707;157660323;157665415;157667803;157668419;157669502;157670375;157670647	-	6538	157644111	157670647	-3.62908	2.33876	-12.5344	7.22e-24	4.41e-22	43.3495	Down
ENSG00000006118	TMEM132A	11	60691935;60692680;60694051;60694521;60695113;60696101;60697982;60699158;60702724	60692205;60693556;60694115;60694890;60695331;60696432;60698131;60702236;60704631	+	7271	60691935	60704631	-3.89487	-3.66826	-12.456	1.12e-23	6.64e-22	43.2763	Down
ENSG00000163534	FCRL1	1	157764193;157766891;157767471;157767658;157767951;157769848;157771251;157771705;157773635;157776438;157789797	157765960;157766922;157767610;157767729;157768033;157769875;157771381;157772454;157773991;157776912;157789895	-	3935	157764193	157789895	-3.77763	2.61945	-12.5253	7.59e-24	4.6e-22	43.2736	Down
ENSG00000233411	RP11-104L21.2	1	167426620;167427711	167426734;167427898	-	303	167426620	167427898	-3.63495	-3.78417	-12.4397	1.23e-23	7.21e-22	43.1851	Down
ENSG00000162545	CAMK2N1	1	20808884;20810860;20811707	20810212;20811138;20812713	-	2615	20808884	20812713	-3.00542	-1.69267	-12.4425	1.21e-23	7.12e-22	43.1761	Down
ENSG00000181847	TIGIT	3	113995760;114009906;114012154;114013834;114014392;114018444;114026422;114026742	113995836;114011966;114012969;114013900;114014867;114018550;114026514;114029135	+	6091	113995760	114029135	-3.16702	1.19872	-12.4617	1.08e-23	6.45e-22	43.0704	Down
ENSG00000168685	IL7R	5	35852797;35856134;35856397;35856951;35860954;35867408;35871158;35873303;35874551;35875516;35876085	35853040;35856271;35856789;35857161;35861092;35867712;35871315;35873750;35874644;35875824;35879705	+	6060	35852797	35879705	-3.89383	4.96955	-12.5093	8.3e-24	5.01e-22	43.063	Down
ENSG00000241490	RP11-553L6.2	3	113933160;113952189	113933397;113955051	+	3101	113933160	113955051	-3.50573	-2.98659	-12.4134	1.42e-23	8.31e-22	43.0377	Down
ENSG00000164047	CAMP	3	48264837;48265844;48266093;48266783	48265202;48265951;48266164;48266981	+	745	48264837	48266981	-5.95481	3.51062	-12.4904	9.23e-24	5.51e-22	43.0233	Down
ENSG00000215811	BTNL10	1	228696356;228698098;228699352;228699884	228696501;228698379;228699705;228700006	-	905	228696356	228700006	-4.14349	-3.67982	-12.4061	1.48e-23	8.6e-22	43.0002	Down
ENSG00000226091	LINC00937	12	8448582;8461194;8468952;8509559;8522809;8523906;8527013;8535440;8536701;8537740;8538284;8539359;8542866;8549019	8450214;8461328;8469135;8509737;8523025;8524036;8527109;8535671;8537017;8537895;8538442;8540500;8543565;8549399	-	5663	8448582	8549399	-4.11868	0.0277521	-12.4356	1.26e-23	7.36e-22	42.9837	Down
ENSG00000204147	ASAH2B	10	52499078;52502675;52504888;52509103;52512228;52514311;52565853;52575775;52576010	52499762;52502770;52505034;52509162;52512316;52516948;52566091;52575883;52576255	+	4309	52499078	52576255	-3.25333	-3.15251	-12.3956	1.57e-23	9.08e-22	42.9416	Down
ENSG00000245164	LINC00861	8	126934552;126948484;126953373;126963158	126934791;126948577;126958426;126963493	-	5724	126934552	126963493	-4.46546	2.00053	-12.4519	1.15e-23	6.77e-22	42.8913	Down
ENSG00000211746	TRBV19	7	142326363;142326752	142326619;142327046	+	552	142326363	142327046	-3.67786	-0.928509	-12.3968	1.56e-23	9.04e-22	42.8671	Down
ENSG00000049768	FOXP3	X	49106897;49109587;49110378;49111890;49112176;49113208;49113382;49113884;49114121;49114753;49115682;49121123	49108226;49109663;49110528;49111970;49112263;49113312;49113469;49114022;49114225;49114984;49115697;49121288	-	2578	49106897	49121288	-2.82941	-0.430759	-12.3743	1.77e-23	1.02e-21	42.7408	Down
ENSG00000143882	ATP6V1C2	2	10861775;10862950;10866628;10894107;10904457;10908845;10911965;10912668;10914914;10915104;10917711;10918614;10922369;10923300	10861857;10863104;10866695;10894192;10904551;10908936;10912063;10912736;10915006;10915197;10917848;10918795;10922501;10925236	+	3324	10861775	10925236	-3.35659	-2.19069	-12.3555	1.97e-23	1.13e-21	42.7021	Down
ENSG00000149527	PLCH2	1	2357419;2361777;2398898;2407754;2409915;2410529;2411622;2415887;2418346;2418612;2419037;2420646;2421199;2422631;2426295;2426927;2428046;2428267;2428941;2429221;2430523;2431080	2357476;2362068;2399101;2408151;2410061;2411417;2411751;2416057;2418439;2418815;2419157;2420817;2421306;2422774;2426387;2427009;2428143;2428449;2429048;2430267;2430669;2436969	+	10781	2357419	2436969	-3.1839	1.04309	-12.3927	1.6e-23	9.2e-22	42.7003	Down
ENSG00000204613	TRIM10	6	30119722;30123504;30124716;30125146;30126176;30126927;30128207	30122263;30123536;30124831;30125168;30126406;30127022;30128711	-	3546	30119722	30128711	-4.87156	1.44795	-12.4107	1.44e-23	8.41e-22	42.6888	Down
ENSG00000245748	RP11-367J11.2	4	7032281;7036898;7046707;7047386	7035780;7037001;7046829;7047958	-	4300	7032281	7047958	-3.53205	-3.35506	-12.3467	2.07e-23	1.18e-21	42.6706	Down
ENSG00000269680	CTD-3128G10.6	19	6748304;6751372	6748882;6751478	-	686	6748304	6751478	-3.0946	-2.80713	-12.3413	2.13e-23	1.21e-21	42.6382	Down
ENSG00000246223	C14orf64	14	98391947;98399399;98424267;98426248;98435179;98435610;98444314	98392981;98401218;98426157;98426754;98435352;98435884;98444461	-	5850	98391947	98444461	-4.02029	-0.508737	-12.3391	2.16e-23	1.23e-21	42.4992	Down
ENSG00000255819	KLRC4-KLRK1	12	10524952;10530731;10531153;10531965;10539502;10541370;10542542;10544434;10546409;10558449;10560235;10560928;10561511;10561988;10562698	10525830;10530834;10531304;10532391;10539609;10541474;10542626;10544490;10546466;10558549;10560388;10560981;10561609;10562148;10562745	-	2592	10524952	10562745	-4.11098	-2.22485	-12.3117	2.51e-23	1.43e-21	42.4477	Down
ENSG00000263463	MIR378I	22	42319226	42319301	-	76	42319226	42319301	-3.11222	-1.53591	-12.3031	2.64e-23	1.49e-21	42.3935	Down
ENSG00000130558	OLFM1	9	137967268;137967903;137968658;137978400;137979106;137979515;137982041;137986906;137987710;137989627;137990132;137997486;138011350	137967648;137968333;137969237;137978568;137979288;137979985;137982190;137987068;137987865;137989953;137990351;137998701;138013025	+	6123	137967268	138013025	-4.61248	-2.70181	-12.2935	2.78e-23	1.57e-21	42.3545	Down
ENSG00000211800	TRAV20	14	22508840;22509115	22508960;22509399	+	406	22508840	22509399	-3.59411	-3.1072	-12.2773	3.05e-23	1.71e-21	42.2838	Down
ENSG00000117322	CR2	1	207627575;207627996;207639871;207641651;207642145;207642495;207643040;207644085;207644342;207644768;207645199;207646117;207646890;207647146;207647586;207648169;207649579;207651230;207652602;207653323;207658809;207662487	207627821;207628300;207640257;207642060;207642244;207642577;207643447;207644261;207644432;207644844;207645317;207646524;207647066;207647230;207647668;207648561;207649764;207651415;207652625;207653398;207658917;207663240	+	4885	207627575	207663240	-3.4669	-0.750117	-12.2603	3.35e-23	1.88e-21	42.1037	Down
ENSG00000211793	TRAV9-2	14	22409313;22409557	22409414;22409848	+	394	22409313	22409848	-3.70066	-2.90184	-12.2296	3.98e-23	2.22e-21	42.0153	Down
ENSG00000211803	TRAV23DV6	14	22554684;22554927	22554780;22555238	+	409	22554684	22555238	-3.63552	-3.0574	-12.2267	4.05e-23	2.25e-21	42.0017	Down
ENSG00000125848	FLRT3	20	14303634;14309568;14318050	14308204;14309973;14318262	-	5190	14303634	14318262	-4.65195	-3.70447	-12.2117	4.41e-23	2.44e-21	41.9207	Down
ENSG00000249684	RP11-423H2.3	5	177377336;177378414;177378718;177380166;177384610;177386720;177390828	177377566;177378519;177378957;177380293;177384760;177387150;177390961	+	1421	177377336	177390961	-2.2025	-0.65656	-12.2103	4.44e-23	2.44e-21	41.8609	Down
ENSG00000160683	CXCR5	11	118754475;118764305	118754701;118768508	+	4431	118754475	118768508	-3.16491	1.04778	-12.2354	3.86e-23	2.15e-21	41.8172	Down
ENSG00000272282	RP11-222K16.2	3	27754401	27755496	+	1096	27754401	27755496	-3.3924	-1.30306	-12.1898	4.98e-23	2.73e-21	41.745	Down
ENSG00000170989	S1PR1	1	101702444;101703646;101704378	101702655;101703807;101707074	+	3071	101702444	101707074	-3.39031	3.32197	-12.2511	3.53e-23	1.98e-21	41.6977	Down
ENSG00000211749	TRBV23-1	7	142353468;142353667	142353516;142353964	+	347	142353468	142353964	-3.67527	-2.3098	-12.1667	5.67e-23	3.09e-21	41.652	Down
ENSG00000184226	PCDH9	13	66876967;67205342;67477636;67798863;67803912	66879160;67205543;67477737;67802707;67804468	-	6900	66876967	67804468	-4.19527	0.131147	-12.1863	5.08e-23	2.78e-21	41.5736	Down
ENSG00000235532	LINC00402	13	74805594;74831070	74805889;74834113	+	3340	74805594	74834113	-3.97193	-0.688889	-12.1615	5.84e-23	3.17e-21	41.5253	Down
ENSG00000254781	GVINP2	11	6769362	6771555	+	2194	6769362	6771555	-4.24121	-3.37926	-12.1173	7.49e-23	4.01e-21	41.3944	Down
ENSG00000253986	CTC-756D1.3	8	23350522;23351317	23350841;23351711	-	715	23350522	23351711	-3.6766	-4.15838	-12.1032	8.1e-23	4.31e-21	41.3201	Down
ENSG00000111339	ART4	12	14978503;14993294;14995904	14982396;14994087;14996429	-	5214	14978503	14996429	-4.94624	-1.65816	-12.1154	7.57e-23	4.03e-21	41.3016	Down
ENSG00000102837	OLFM4	13	53602894;53608483;53616045;53617240;53624104	53603175;53608635;53616257;53617399;53626192	+	2897	53602894	53626192	-5.82376	3.04486	-12.179	5.29e-23	2.89e-21	41.299	Down
ENSG00000117281	CD160	1	145695798;145704017;145706686;145710179;145715526	145699090;145704343;145706861;145710284;145715614	-	3991	145695798	145715614	-3.49974	-0.112605	-12.1168	7.51e-23	4.01e-21	41.249	Down
ENSG00000243536	ANTXRLP1	10	47605211;47620126;47621770;47623398;47625257;47625854;47634746;47639862;47640013;47640472;47640618;47642004;47642143;47644720	47605588;47620207;47621893;47623487;47625332;47625922;47634844;47639922;47640093;47640540;47640809;47642036;47642224;47644793	-	1510	47605211	47644793	-3.765	-2.75518	-12.0857	8.95e-23	4.73e-21	41.2114	Down
ENSG00000005471	ABCB4	7	87031013;87031361;87032451;87035236;87037353;87038552;87041209;87042933;87046628;87047853;87049314;87051437;87052891;87056066;87060720;87068983;87069515;87072635;87072979;87074178;87076350;87079284;87080939;87081688;87083851;87092074;87101937;87104702;87104950;87105449;87106310;87106524;87108475	87031294;87031618;87032695;87035831;87037550;87038708;87041349;87043033;87046831;87047936;87049391;87051541;87053368;87056236;87060881;87069153;87069718;87072760;87073089;87074291;87076521;87079408;87081110;87082451;87083908;87092224;87101991;87104788;87105055;87105591;87106367;87106863;87109751	-	7494	87031013	87109751	-3.09564	-0.676293	-12.0935	8.56e-23	4.54e-21	41.1803	Down
ENSG00000176749	CDK5R1	17	30813637;30814494	30814180;30818274	+	4325	30813637	30818274	-2.41763	1.68381	-12.1213	7.32e-23	3.93e-21	41.1602	Down
ENSG00000143627	PKLR	1	155259630;155261547;155262968;155263229;155264026;155264273;155264907;155265228;155265456;155269889;155270672;155271087	155260469;155261728;155263134;155263381;155264176;155264543;155265093;155265359;155265547;155270071;155270792;155271225	-	2618	155259630	155271225	-4.98637	0.937982	-12.1301	6.97e-23	3.76e-21	41.1492	Down
ENSG00000166947	EPB42	15	43398423;43398666;43401117;43423166;43471991;43487571;43494042;43495313;43498190;43499397;43500428;43500835;43501472;43502533;43503614;43507293;43508466;43512924	43398493;43398735;43401168;43423340;43472136;43489662;43494175;43495473;43498827;43499639;43500531;43500973;43501818;43502637;43503732;43507526;43508651;43513481	-	5574	43398423	43513481	-4.80116	2.6178	-12.1277	7.06e-23	3.81e-21	41.0331	Down
ENSG00000131941	RHPN2	19	33469499;33481359;33482240;33482729;33484883;33486932;33490492;33493153;33493719;33498920;33502585;33503553;33512477;33517410;33535155;33555690	33471162;33481678;33482323;33483051;33484959;33487367;33490611;33493309;33493906;33499086;33502709;33503630;33512552;33518177;33535270;33555794	-	4804	33469499	33555794	-3.14258	-3.18662	-12.0459	1.12e-22	5.86e-21	41.0026	Down
ENSG00000087258	GNAO1	16	56225302;56226405;56227565;56247184;56260291;56268925;56309843;56362543;56368641;56370643;56374208;56377675;56385296;56388778;56390015	56226265;56226606;56227624;56247319;56260483;56269296;56310340;56362703;56368769;56370772;56374899;56382111;56385449;56389120;56391356	+	9813	56225302	56391356	-3.21803	-1.2335	-12.0529	1.08e-22	5.66e-21	40.9821	Down
ENSG00000070087	PFN2	3	149682691;149685905;149688141;149688406;149740407;149768452	149684373;149686692;149688188;149689010;149740598;149768575	-	3440	149682691	149768575	-3.08797	-0.63242	-12.0565	1.05e-22	5.56e-21	40.9694	Down
ENSG00000204933	CD177P1	19	43876894;43877353;43877604;43878527;43879660;43882827;43883153	43877126;43877487;43877789;43878667;43879784;43882943;43883276	-	1061	43876894	43883276	-5.47665	-2.5682	-12.0464	1.12e-22	5.86e-21	40.954	Down
ENSG00000211777	TRAV3	14	22191960;22192272	22192181;22192568	+	519	22191960	22192568	-3.39926	-3.10821	-12.0309	1.22e-22	6.36e-21	40.9165	Down
ENSG00000172215	CXCR6	3	45982425;45984964;45986511	45982789;45985032;45989845	+	3769	45982425	45989845	-3.61172	-1.68937	-11.9783	1.64e-22	8.5e-21	40.5776	Down
ENSG00000226887	ERVMER34-1	4	53588785;53608719;53616877;53617097;53617510	53588911;53612110;53616996;53617236;53617807	-	4077	53588785	53617807	-3.56508	-4.09842	-11.9641	1.77e-22	9.14e-21	40.5495	Down
ENSG00000124490	CRISP2	6	49660073;49663549;49665573;49666075;49667517;49668381;49676844;49678998;49680214;49681188	49660613;49663637;49665670;49666220;49667604;49668497;49676918;49679034;49680317;49681274	-	1382	49660073	49681274	-4.94743	-2.68301	-11.9444	1.98e-22	1.02e-20	40.404	Down
ENSG00000053747	LAMA3	18	21269407;21293884;21327907;21329392;21330882;21333685;21338360;21343369;21353461;21355756;21357521;21363987;21375987;21390330;21393021;21394367;21395152;21395432;21396352;21399805;21402216;21404387;21406666;21407278;21413792;21414248;21416945;21418745;21419749;21422359;21422575;21424973;21426261;21427428;21437808;21438653;21441610;21444749;21447798;21451395;21452804;21456258;21461900;21464737;214…	21269941;21294036;21328024;21329510;21331052;21333776;21338475;21343487;21353551;21355887;21357583;21364121;21376112;21390467;21393067;21394466;21395204;21395537;21396451;21399961;21402339;21404529;21406763;21407431;21413952;21414801;21417276;21418842;21419893;21422485;21422714;21425088;21426472;21427632;21437952;21438793;21441771;21444847;21447881;21451625;21453179;21456371;21462009;21464817;214…	+	13522	21269407	21535030	-4.44946	0.0774805	-11.9704	1.71e-22	8.84e-21	40.3532	Down
ENSG00000137699	TRIM29	11	119981983;119984245;119986046;119988931;119989534;119991281;119991467;119992073;119993660;119993898;119994041;119994508;119996399;119998044;119999108;120007936;120009778;120010507;120055918	119983184;119984363;119988749;119989029;119989575;119991373;119991608;119992701;119993763;119993979;119994150;119996286;119997065;119998277;119999621;120009161;120009905;120010530;120056237	-	10218	119981983	120056237	-4.89328	-2.13675	-11.929	2.16e-22	1.1e-20	40.2908	Down
ENSG00000181036	FCRL6	1	159770301;159772092;159776386;159777968;159779192;159779884;159783279;159784011;159785218;159785326	159770403;159772245;159776406;159779069;159779473;159780006;159783344;159784082;159785249;159786041	+	2671	159770301	159786041	-3.54351	1.39845	-11.9705	1.71e-22	8.84e-21	40.2781	Down
ENSG00000185920	PTCH1	9	98205262;98211351;98218558;98220295;98221882;98222185;98224138;98229398;98231033;98232095;98236294;98238316;98239041;98239829;98240337;98241282;98242138;98242672;98244111;98244416;98247967;98256544;98265582;98268689;98269219;98269511;98270216;98270443;98278751	98209733;98215902;98218695;98220575;98222065;98222237;98224280;98229707;98231471;98232213;98236425;98238441;98239139;98239984;98240468;98241429;98242372;98242870;98244322;98246591;98248156;98256683;98265628;98268947;98269481;98269699;98270322;98270943;98279339	-	16591	98205262	98279339	-3.31443	1.42091	-11.944	1.98e-22	1.02e-20	40.1389	Down
ENSG00000243772	KIR2DL3	19	55249980;55250953;55253426;55255243;55258787;55263101;55263668;55263819;55275343;55294374;55294938;55295089	55250044;55250988;55253725;55255536;55258837;55263205;55263720;55264504;55275393;55294475;55294990;55295776	+	2484	55249980	55295776	-3.60153	-2.79452	-11.8921	2.66e-22	1.34e-20	40.1364	Down
ENSG00000230439	RP11-488P3.1	1	94218480;94240753	94219902;94241000	-	1671	94218480	94241000	-3.14541	-2.5769	-11.8912	2.67e-22	1.35e-20	40.1317	Down
ENSG00000114529	C3orf52	3	111805182;111812207;111821685;111828390;111830299;111830739;111831186;111831811;111835489;111838316;111847080	111805392;111812336;111821812;111828675;111830627;111830921;111831306;111831992;111837073;111838409;111849851	+	6021	111805182	111849851	-3.3932	-2.22681	-11.8832	2.79e-22	1.41e-20	40.0741	Down
ENSG00000104332	SFRP1	8	41119481;41160980;41164241;41166135	41123008;41161057;41164509;41167016	-	4757	41119481	41167016	-4.76229	-2.94811	-11.8792	2.86e-22	1.43e-20	40.0534	Down
ENSG00000166750	SLFN5	17	33570055;33585670;33587990;33591202;33592091	33570162;33586839;33588115;33591922;33600674	+	10709	33570055	33600674	-3.27754	4.51188	-11.9632	1.78e-22	9.16e-21	40.0161	Down
ENSG00000137266	SLC22A23	6	3269196;3276915;3283699;3285170;3285313;3287093;3289998;3298325;3323500;3323576;3324331;3378058;3410422;3415986;3432328;3438718;3439531;3445053;3456140	3273646;3277210;3284354;3285193;3285345;3287325;3290100;3298452;3323552;3324236;3324417;3378220;3410576;3416089;3432572;3438789;3439652;3445247;3457256	-	8898	3269196	3457256	-3.79919	1.16555	-11.8945	2.62e-22	1.33e-20	39.8595	Down
ENSG00000137460	FHDC1	4	153857504;153864080;153874651;153875369;153881717;153881896;153883966;153884175;153886057;153889132;153893529;153895827	153857561;153864707;153874712;153875471;153881802;153881996;153884036;153884282;153886127;153889249;153893693;153900848	+	6593	153857504	153900848	-3.23308	2.40961	-11.9083	2.43e-22	1.23e-20	39.8473	Down
ENSG00000133069	TMCC2	1	205197304;205198059;205198860;205210633;205215624;205225329;205226359;205238078;205240248;205240941	205197899;205198256;205199297;205211172;205215819;205225544;205226494;205239012;205240383;205242471	+	4922	205197304	205242471	-3.83477	3.31497	-11.9199	2.27e-22	1.16e-20	39.8335	Down
ENSG00000225079	FTH1P22	1	117317726	117318245	-	520	117317726	117318245	-3.28514	-2.72232	-11.8337	3.69e-22	1.84e-20	39.813	Down
ENSG00000211797	TRAV17	14	22465778;22466123	22465976;22466407	+	484	22465778	22466407	-3.64198	-2.62102	-11.8238	3.9e-22	1.94e-20	39.7514	Down
ENSG00000133488	SEC14L4	22	30884900;30887560;30887821;30888036;30888461;30890137;30890853;30891241;30891570;30891729;30891915;30899664;30901545	30886277;30887729;30887960;30888142;30888544;30890197;30890948;30891429;30891629;30891777;30891958;30899755;30901698	-	2624	30884900	30901698	-4.93392	-0.95648	-11.8476	3.41e-22	1.71e-20	39.7461	Down
ENSG00000105289	TJP3	19	3708107;3721615;3728374;3728572;3730026;3730353;3731933;3733751;3734283;3735564;3735867;3736163;3738553;3738895;3740550;3743661;3746009;3746483;3746774;3747792;3749612;3750136;3750580	3708559;3721908;3728478;3728711;3730285;3730704;3732036;3733910;3734433;3735637;3735933;3736319;3738661;3739132;3740761;3744032;3746079;3746693;3746874;3748079;3749672;3750182;3750811	+	4259	3708107	3750811	-3.06541	-1.57194	-11.8127	4.16e-22	2.05e-20	39.662	Down
ENSG00000156510	HKDC1	10	70980059;70986963;70992520;70992770;70998798;71000408;71002938;71005835;71007116;71008180;71010046;71010289;71016792;71017083;71018532;71020895;71021814;71025341;71026366	70980254;70987125;70992668;70992889;70998893;71000507;71003121;71005990;71007349;71008711;71010191;71010408;71016887;71017182;71018715;71021393;71021862;71025574;71027315	+	4308	70980059	71027315	-3.27796	-1.83798	-11.8077	4.27e-22	2.1e-20	39.6405	Down
ENSG00000250334	LINC00989	4	80413570;80414306;80434939;80496295	80413928;80414739;80435056;80497614	+	2231	80413570	80497614	-3.69655	-3.85123	-11.7962	4.56e-22	2.24e-20	39.6183	Down
ENSG00000267074	RP11-1094M14.5	17	33826709;33837055;33837218	33827481;33837058;33837289	-	849	33826709	33837289	-3.39329	-0.537369	-11.8159	4.08e-22	2.02e-20	39.608	Down
ENSG00000101162	TUBB1	20	57594309;57597900;57598545;57598760	57594634;57598008;57598655;57601709	+	3496	57594309	57601709	-4.5067	2.18662	-11.8683	3.04e-22	1.52e-20	39.6066	Down
ENSG00000204475	NCR3	6	31556672;31557051;31557303;31557559;31560456	31557008;31557165;31557410;31557903;31560762	-	1212	31556672	31560762	-2.37029	0.39762	-11.8166	4.07e-22	2.02e-20	39.5866	Down
ENSG00000101292	PROKR2	20	5282317;5294558;5297140	5283382;5295023;5297378	-	1771	5282317	5297378	-4.24016	-3.59384	-11.7848	4.86e-22	2.38e-20	39.5492	Down
ENSG00000211794	TRAV12-3	14	22433680;22434000	22433787;22434290	+	399	22433680	22434290	-3.52866	-2.68851	-11.752	5.85e-22	2.84e-20	39.3542	Down
ENSG00000132704	FCRL2	1	157715523;157716661;157718343;157718665;157719440;157736404;157737021;157740199;157745565;157746833	157716564;157716689;157718408;157718750;157719467;157736761;157740100;157740456;157745585;157746922	-	5058	157715523	157746922	-3.41606	0.806671	-11.7926	4.65e-22	2.28e-20	39.3502	Down
ENSG00000266947	RP11-799D4.4	17	33558469;33564845;33568518	33559661;33565000;33569982	-	2814	33558469	33569982	-2.36698	-0.0914421	-11.7638	5.47e-22	2.66e-20	39.3279	Down
ENSG00000211728	TRBV5-6	7	142131412;142131829	142131705;142131918	-	384	142131412	142131918	-3.25034	-2.79313	-11.7351	6.43e-22	3.11e-20	39.2663	Down
ENSG00000137101	CD72	9	35609530;35610599;35611801;35612845;35615940;35618011;35618219;35618739;35619509;35646400	35610297;35610750;35611916;35612990;35617244;35618118;35618434;35618862;35619539;35646807	-	3374	35609530	35646807	-2.37814	2.35543	-11.7815	4.95e-22	2.41e-20	39.1868	Down
ENSG00000264044	RP11-192H23.7	17	26960224;26960837;26961601;26962084	26960453;26961078;26961758;26962968	+	1515	26960224	26962968	-3.18194	-3.62292	-11.7107	7.38e-22	3.56e-20	39.1436	Down
ENSG00000205089	CCNI2	5	132083137;132084039;132085040;132086549;132087386;132088558	132083616;132084167;132085114;132086985;132087888;132089856	+	2923	132083137	132089856	-3.14842	-2.85439	-11.7111	7.37e-22	3.56e-20	39.135	Down
ENSG00000211779	TRAV5	14	22217462;22217702	22217525;22217989	+	352	22217462	22217989	-3.31011	-3.67168	-11.6927	8.17e-22	3.92e-20	39.0431	Down
ENSG00000144152	FBLN7	2	112895962;112908876;112917253;112922578;112933291;112939316;112939460;112940368;112942778;112944711	112896307;112910835;112917412;112922748;112935597;112939453;112939595;112940505;112942916;112945791	+	6576	112895962	112945791	-3.07852	-1.66121	-11.6931	8.15e-22	3.92e-20	38.9977	Down
ENSG00000246790	RP11-730K11.1	11	121318040;121323384	121320608;121323722	-	2908	121318040	121323722	-3.06246	-2.90693	-11.6819	8.68e-22	4.13e-20	38.9745	Down
ENSG00000129354	AP1M2	19	10683347;10685034;10685580;10687874;10689568;10690392;10691942;10692163;10692422;10694236;10695646;10697831	10683764;10685168;10685705;10688032;10689639;10690540;10692068;10692310;10692554;10694746;10695720;10697991	-	2214	10683347	10697991	-3.53421	-4.01239	-11.673	9.13e-22	4.32e-20	38.9346	Down
ENSG00000247287	RP11-902B17.1	14	61764882;61769739;61789253	61765234;61773953;61789536	-	4852	61764882	61789536	-3.16305	-0.678118	-11.6868	8.44e-22	4.03e-20	38.9039	Down
ENSG00000197077	KIAA1671	22	25348697;25410397;25421600;25423912;25428576;25434727;25445197;25465936;25566787;25570207;25577666;25580944;25586669;25588373	25348739;25410533;25421751;25425507;25428663;25437492;25445656;25466383;25566905;25573489;25577790;25582418;25586751;25593415	+	15818	25348697	25593415	-3.14772	0.256034	-11.6902	8.28e-22	3.96e-20	38.8454	Down
ENSG00000167861	HID1	17	72946838;72948000;72948364;72949101;72949640;72950233;72951887;72954064;72954422;72955006;72955976;72956121;72957692;72958329;72959060;72963901;72968686;72968933;72969134	72947728;72948158;72948455;72949181;72949746;72951067;72952051;72954314;72954886;72955146;72956032;72956343;72958084;72958435;72960727;72964028;72968866;72969056;72969261	-	6196	72946838	72969261	-3.3248	-0.562767	-11.6736	9.1e-22	4.31e-20	38.8144	Down
ENSG00000108839	ALOX12	17	6899384;6900145;6901828;6902034;6902272;6902625;6903655;6904921;6908576;6909177;6909805;6912808;6913275;6913563	6899571;6900346;6901909;6902156;6902375;6902785;6903798;6905130;6908662;6909346;6909926;6913166;6913445;6914055	+	2616	6899384	6914055	-4.4411	-1.75441	-11.6587	9.89e-22	4.67e-20	38.7723	Down
ENSG00000262714	RP11-44F14.8	16	53420856	53422997	+	2142	53420856	53422997	-4.09638	-2.48252	-11.6444	1.07e-21	5.04e-20	38.7372	Down
ENSG00000152785	BMP3	4	81952119;81966892;81974499	81952754;81967802;81978685	+	5734	81952119	81978685	-4.83457	-2.59887	-11.6374	1.12e-21	5.23e-20	38.6873	Down
ENSG00000088726	TMEM40	3	12775024;12777054;12778077;12778263;12779017;12779635;12780052;12782743;12783953;12785399;12790154;12791259;12800690;12810750	12776292;12777116;12778151;12778334;12779367;12779667;12780708;12782855;12784016;12785488;12790291;12791339;12801038;12810956	-	3562	12775024	12810956	-4.2376	-2.95089	-11.6326	1.15e-21	5.34e-20	38.6867	Down
ENSG00000132185	FCRLA	1	161676762;161680079;161680998;161682875	161677133;161680702;161682008;161684142	+	3275	161676762	161684142	-3.88827	0.901323	-11.6814	8.7e-22	4.14e-20	38.6853	Down
ENSG00000214049	UCA1	19	15939771;15942065;15945312	15940148;15942166;15947130	+	2299	15939771	15947130	-4.8485	-1.73666	-11.646	1.06e-21	5e-20	38.6831	Down
ENSG00000122574	WIPF3	7	29846102;29874284;29915446;29918625;29923466;29927684;29928922;29943902;29954109	29846294;29874430;29915578;29918756;29924209;29927833;29929023;29945791;29956682	+	6065	29846102	29956682	-3.77101	-2.66613	-11.6311	1.16e-21	5.37e-20	38.6755	Down
ENSG00000167769	ACER1	19	6306153;6307164;6309708;6312160;6312396;6333470	6306893;6307301;6309845;6312301;6312510;6333640	-	1445	6306153	6333640	-3.05183	-3.27868	-11.6253	1.19e-21	5.53e-20	38.6657	Down
ENSG00000171444	MCC	5	112357796;112389422;112399681;112403777;112406791;112418557;112419798;112420861;112437197;112439889;112458381;112478915;112487006;112538934;112540210;112570134;112630026;112676216;112720665;112783820;112823942	112384996;112389656;112399864;112403880;112406931;112418705;112419887;112421007;112437642;112440322;112458527;112479057;112487119;112539014;112540273;112570374;112630646;112676427;112720909;112783984;112824527	-	31750	112357796	112824527	-3.44078	-1.19933	-11.6353	1.13e-21	5.27e-20	38.64	Down
ENSG00000168824	NSG1	4	4349867;4382709;4383602;4386787;4387172;4387584;4389331;4393202;4411300;4418962	4350198;4382800;4383699;4386984;4387282;4388900;4389485;4393318;4411410;4420785	+	4355	4349867	4420785	-3.3789	-0.55731	-11.637	1.12e-21	5.23e-20	38.6059	Down
ENSG00000211776	TRAV2	14	22180544;22180793	22180617;22181066	+	348	22180544	22181066	-3.19606	-3.30312	-11.5715	1.62e-21	7.43e-20	38.3655	Down
ENSG00000067840	PDZD4	X	153067621;153070548;153070960;153071526;153072197;153072734;153073306;153073797;153095001;153095188;153095582;153095694	153070355;153070662;153071061;153071588;153072295;153072824;153073594;153074050;153095125;153095351;153095598;153096020	-	4381	153067621	153096020	-3.01467	1.51784	-11.5923	1.44e-21	6.64e-20	38.1723	Down
ENSG00000008517	IL32	16	3115298;3117378;3118991;3131634	3115827;3118666;3119820;3131908	+	2924	3115298	3131908	-3.14451	3.33362	-11.6121	1.29e-21	5.95e-20	38.1116	Down
ENSG00000140398	NEIL1	15	75639296;75639960;75640740;75641225;75643642;75644287;75644665;75644943;75646944;75647305	75639814;75640563;75641064;75642031;75643717;75644571;75644728;75646833;75647159;75647592	+	5075	75639296	75647592	-2.92883	1.60035	-11.5758	1.58e-21	7.26e-20	38.0781	Down
ENSG00000154764	WNT7A	3	13857755;13896029;13905165;13916443;13917401;13918467;13921243	13860920;13896300;13905398;13916670;13917452;13918717;13921618	-	4579	13857755	13921618	-3.46978	-2.1577	-11.5236	2.12e-21	9.69e-20	38.0628	Down
ENSG00000183421	RIPK4	21	43159529;43164042;43165919;43166230;43166773;43169314;43171257;43176685;43186078;43186160;43187020	43162157;43164300;43166064;43166331;43166931;43169363;43171405;43176976;43186118;43186352;43187266	-	4267	43159529	43187266	-3.86867	-3.66317	-11.5149	2.23e-21	1.01e-19	38.0505	Down
ENSG00000182489	XKRX	X	100168431;100177782;100182959	100170072;100178050;100184422	-	3375	100168431	100184422	-3.01071	-2.50104	-11.5123	2.26e-21	1.03e-19	38.0192	Down
ENSG00000260304	RP11-388M20.6	16	31193832;31194473	31194160;31194606	-	463	31193832	31194606	-3.20919	-3.70272	-11.4926	2.52e-21	1.14e-19	37.9313	Down
ENSG00000211817	TRAV38-2DV8	14	22748988;22749332	22749082;22749631	+	395	22748988	22749631	-3.43469	-2.9894	-11.4923	2.53e-21	1.14e-19	37.9156	Down
ENSG00000144645	OSBPL10	3	31699382;31710134;31712289;31725126;31741791;31743173;31743851;31745108;31746110;31750207;31774079;31774749;31789402;31839247;31863620;31871532;31917925;31920898;31948340;31960879;32001635;32010895;32022391;32087983;32118888	31706111;31710316;31712475;31725606;31741958;31743321;31744000;31745292;31746250;31750656;31774649;31774903;31789612;31839333;31863735;31871723;31918004;31921322;31948488;31960992;32001828;32011047;32022797;32088095;32119072	-	11976	31699382	32119072	-2.79445	0.387262	-11.5221	2.14e-21	9.75e-20	37.9117	Down
ENSG00000167994	RAB3IL1	11	61664773;61666314;61666786;61669914;61672018;61672226;61673938;61674865;61675037;61675526;61684829;61687513	61665832;61666403;61667211;61670013;61672174;61672354;61674156;61674942;61675132;61675778;61684997;61687741	-	3006	61664773	61687741	-4.00334	0.332356	-11.5346	1.99e-21	9.13e-20	37.9106	Down
ENSG00000211804	TRDV1	14	22564309;22564599	22564375;22564896	+	365	22564309	22564896	-3.88173	-3.01043	-11.4855	2.63e-21	1.18e-19	37.8724	Down
ENSG00000202198	RN7SK	6	52860418	52860748	+	331	52860418	52860748	3.61012	2.7873	11.4706	2.86e-21	1.28e-19	37.7514	Up
ENSG00000189143	CLDN4	7	73213872;73241943;73242074;73242504;73242930	73214159;73242008;73242303;73242527;73247014	+	4693	73213872	73247014	-3.32899	-2.73703	-11.4497	3.21e-21	1.43e-19	37.6718	Down
ENSG00000111796	KLRB1	12	9747147;9750642;9751095;9752363;9754097;9760351	9748017;9750757;9751249;9752437;9754195;9760482	-	1448	9747147	9760482	-2.79056	1.69404	-11.4972	2.46e-21	1.11e-19	37.6332	Down
ENSG00000145934	TENM2	5	166711804;166802203;167000979;167181941;167248073;167302990;167361867;167379380;167419949;167474432;167489065;167517579;167525031;167545297;167551855;167553759;167566511;167576433;167589616;167617342;167622181;167625858;167626869;167630694;167631377;167638739;167641848;167642045;167643773;167645130;167653093;167654900;167667915;167671425;167673762;167687288;167689054	166712068;166802478;167001031;167182197;167248291;167303200;167361925;167379827;167420187;167474554;167489270;167517774;167525132;167545491;167552055;167553971;167566522;167576447;167589762;167617879;167622300;167626119;167627136;167630837;167631626;167638759;167641852;167642277;167643927;167646004;167653268;167655135;167668117;167671721;167675376;167687418;167691162	+	11075	166711804	167691162	-3.62887	-4.23822	-11.435	3.49e-21	1.55e-19	37.6123	Down
ENSG00000211771	TRBJ2-7	7	142495140	142495186	+	47	142495140	142495186	-3.09179	-2.96251	-11.4256	3.68e-21	1.63e-19	37.5472	Down
ENSG00000251606	CTD-2215E18.1	5	96424779;96437463;96438730;96518712;96519209	96424908;96437836;96438798;96518944;96519354	+	952	96424779	96519354	-2.9035	-2.42436	-11.4085	4.05e-21	1.79e-19	37.4399	Down
ENSG00000134709	HOOK1	1	60280458;60280533;60282304;60287530;60294452;60297835;60299077;60301017;60302545;60305980;60309104;60312717;60313987;60314745;60324100;60324657;60325860;60328456;60329497;60330304;60331544;60333922;60336549;60338467	60280482;60281023;60282390;60287615;60294524;60297885;60299209;60301084;60302607;60306063;60309270;60312857;60314188;60314855;60324187;60324717;60326000;60328549;60329540;60330917;60331644;60334023;60336782;60342050	+	6845	60280458	60342050	-3.69703	0.912615	-11.458	3.07e-21	1.37e-19	37.4382	Down
ENSG00000171611	PTCRA	6	42883727;42889956;42890765;42891967;42892999	42883865;42889998;42891085;42892011;42893573	+	1123	42883727	42893573	-3.74878	-2.19538	-11.3952	4.37e-21	1.92e-19	37.3411	Down
ENSG00000266088	RP5-1028K7.2	17	38673278;38676967;38679622;38681813;38682696	38673301;38677111;38679907;38681996;38683254	+	1198	38673278	38683254	-3.26407	-2.32201	-11.3798	4.77e-21	2.09e-19	37.2704	Down
ENSG00000140511	HAPLN3	15	89420519;89422198;89422649;89424376;89430406;89436205;89438690	89421487;89422500;89423841;89424956;89430576;89436343;89438857	-	3524	89420519	89438857	-2.19978	1.89878	-11.4254	3.69e-21	1.63e-19	37.2493	Down
ENSG00000054654	SYNE2	14	64319683;64331106;64340135;64375816;64407332;64408413;64408603;64408769;64416543;64421437;64423148;64427454;64428243;64430617;64434427;64443281;64444623;64445570;64447372;64447704;64449348;64450455;64453174;64457129;64457660;64460553;64461762;64463665;64464019;64464937;64465632;64467280;64468652;64469438;64473761;64476684;64483191;64484313;64486710;64488033;64488575;64489469;64491630;64491848;644…	64319861;64331187;64340724;64375945;64407393;64408508;64408680;64408861;64416724;64421633;64423164;64427595;64428343;64430718;64434564;64443445;64444735;64445732;64447450;64447891;64449512;64450604;64453335;64457287;64457833;64460687;64461920;64463876;64464109;64465046;64465758;64467437;64468799;64470048;64473940;64476834;64483349;64484474;64486811;64488233;64488746;64491177;64491749;64492139;644…	+	31405	64319683	64693165	-3.40472	4.7492	-11.458	3.07e-21	1.37e-19	37.1642	Down
ENSG00000261471	RP11-61F12.1	16	84627999	84630432	+	2434	84627999	84630432	-3.46447	-3.02034	-11.3423	5.89e-21	2.56e-19	37.0791	Down
ENSG00000162894	FAIM3	1	207077731;207082807;207083070;207083555;207085075;207086274;207086977;207094686;207095163;207096492	207078492;207082865;207083290;207083685;207085297;207086387;207087439;207094778;207095343;207096592	-	2348	207077731	207096592	-3.07879	4.51522	-11.4403	3.39e-21	1.51e-19	37.0752	Down
ENSG00000163328	GPR155	2	175296966;175304626;175306847;175309809;175309988;175311339;175318465;175324606;175326130;175326316;175330513;175331272;175333640;175335118;175337693;175346225;175347601;175347738;175351601	175301144;175304763;175306911;175309904;175310150;175311475;175318569;175324816;175326220;175326400;175330630;175331355;175333795;175335283;175338092;175346715;175347646;175347886;175351822	-	7102	175296966	175351822	-2.65391	1.96165	-11.3959	4.35e-21	1.92e-19	37.0443	Down
ENSG00000130545	CRB3	19	6463788;6464290;6464542;6465556;6466477	6464224;6464361;6464794;6465629;6467232	+	1592	6463788	6467232	-2.86365	-3.4143	-11.3281	6.38e-21	2.76e-19	37.0152	Down
ENSG00000261208	RP11-452D12.1	14	52753515;52754192;52754693	52754018;52754342;52755986	+	1949	52753515	52755986	-3.33878	-2.53493	-11.3075	7.17e-21	3.08e-19	36.8725	Down
ENSG00000269926	RP11-442H21.2	10	74034673;74035458	74035238;74035738	-	847	74034673	74035738	-4.01311	-2.57753	-11.3079	7.15e-21	3.08e-19	36.8645	Down
ENSG00000241657	TRBV11-2	7	142197570;142197960	142197867;142198069	-	408	142197570	142198069	-3.11087	-2.4431	-11.2989	7.53e-21	3.23e-19	36.8255	Down
ENSG00000166313	APBB1	11	6416355;6417016;6417330;6422219;6423312;6424375;6424549;6424718;6424877;6425837;6425975;6426363;6431857;6440215;6440576	6416931;6417192;6417804;6423212;6424014;6424438;6424634;6424774;6425288;6425894;6426128;6426890;6432591;6440319;6440644	-	5194	6416355	6440644	-2.97242	2.01033	-11.3556	5.47e-21	2.39e-19	36.7916	Down
ENSG00000112212	TSPO2	6	41010293;41010705;41011296;41011679	41010547;41010897;41011437;41012076	+	988	41010293	41012076	-4.67291	-1.85306	-11.2877	8.02e-21	3.43e-19	36.6937	Down
ENSG00000203757	OR6K3	1	158686958	158687953	-	996	158686958	158687953	-3.83536	-3.99357	-11.2677	8.97e-21	3.82e-19	36.6799	Down
ENSG00000269404	SPIB	19	50922195;50923150;50925730;50926862;50931295	50922242;50923230;50926454;50927012;50934570	+	4281	50922195	50934570	-3.57748	0.503832	-11.3129	6.95e-21	3e-19	36.6744	Down
ENSG00000204936	CD177	19	43857811;43858005;43858359;43859667;43860144;43863300;43864417;43865295;43865597;43866240	43857918;43858145;43858677;43859935;43860260;43863418;43864557;43865480;43865731;43867480	+	2776	43857811	43867480	-5.54199	2.07047	-11.3478	5.71e-21	2.5e-19	36.6742	Down
ENSG00000211770	TRBJ2-6	7	142494923	142494975	+	53	142494923	142494975	-2.98552	-3.30385	-11.2614	9.3e-21	3.94e-19	36.6409	Down
ENSG00000167641	PPP1R14A	19	38741877;38742505;38743534;38746779	38742086;38742978;38743897;38747231	-	1501	38741877	38747231	-3.87459	-1.9069	-11.2617	9.28e-21	3.94e-19	36.5767	Down
ENSG00000078018	MAP2	2	210288782;210372316;210444039;210444760;210489777;210517866;210526189;210543296;210545474;210549357;210555327;210557349;210561266;210561641;210565001;210568711;210569174;210570106;210574638;210575388;210588319;210590433;210594574;210594906	210289000;210372365;210444479;210444824;210489853;210518156;210526402;210543409;210545551;210549385;210555572;210561074;210561472;210561775;210565062;210568758;210569344;210570451;210575303;210575536;210588411;210590514;210594686;210598842	+	11559	210288782	210598842	-3.10318	-2.91345	-11.2512	9.85e-21	4.14e-19	36.5734	Down
ENSG00000144749	LRIG1	3	66429221;66431001;66431903;66432697;66433406;66434415;66436405;66444464;66448536;66449394;66452033;66454659;66455622;66456177;66457772;66460178;66463295;66465344;66467553;66468007;66501982;66512862;66519409;66548571;66550614;66551517	66430913;66431285;66432055;66432822;66433825;66434696;66436725;66444627;66448607;66449465;66452104;66454834;66455702;66456637;66457915;66460696;66463438;66465487;66467690;66468056;66502057;66512933;66519669;66548683;66551435;66551687	-	7032	66429221	66551687	-3.11914	2.69546	-11.3275	6.4e-21	2.77e-19	36.5602	Down
ENSG00000115523	GNLY	2	85912298;85921414;85923081;85924111;85925521;85925687	85912344;85922546;85923920;85924800;85925570;85925977	+	3051	85912298	85925977	-3.33871	4.21959	-11.3443	5.83e-21	2.54e-19	36.547	Down
ENSG00000211898	IGHD	14	106303099;106303778;106306703;106307237;106308297;106311158;106311708	106303493;106303935;106307026;106307560;106308368;106311259;106312010	-	1678	106303099	106312010	-3.47915	3.91745	-11.3349	6.14e-21	2.67e-19	36.5094	Down
ENSG00000164403	SHROOM1	5	132157833;132158942;132159315;132159542;132160307;132160624;132163153;132166286	132158820;132159214;132159497;132160111;132160513;132162279;132163299;132166590	-	4329	132157833	132166590	-3.50195	-0.748836	-11.2585	9.45e-21	3.99e-19	36.4951	Down
ENSG00000205846	CLEC6A	12	8608522;8610494;8612193;8618080;8628721;8629916	8608738;8610583;8612294;8618225;8628836;8630926	+	1682	8608522	8630926	-4.13597	-3.18131	-11.2339	1.09e-20	4.56e-19	36.4709	Down
ENSG00000113088	GZMK	5	54320081;54320488;54326201;54327192;54329593	54320214;54320635;54326412;54327461;54330398	+	1570	54320081	54330398	-2.94464	1.91092	-11.2805	8.35e-21	3.56e-19	36.3819	Down
ENSG00000173258	ZNF483	9	114287439;114289548;114293155;114296019;114296541;114301726;114303937;114338645	114287542;114290300;114293243;114296145;114296633;114302041;114306712;114340124	+	5738	114287439	114340124	-3.24284	-1.86734	-11.2178	1.19e-20	4.96e-19	36.3463	Down
ENSG00000117560	FASLG	1	172628154;172629235;172633474;172634762	172628689;172629280;172633530;172636014	+	1892	172628154	172636014	-3.59881	-1.28328	-11.2205	1.17e-20	4.9e-19	36.3162	Down
ENSG00000162599	NFIA	1	61330931;61519502;61542946;61547439;61547980;61553821;61598367;61743192;61798184;61818122;61824819;61848909;61851543;61869748;61872234;61892137;61905123;61920975	61331138;61519558;61543300;61547719;61548490;61554352;61598700;61743257;61798258;61818239;61824946;61849037;61851596;61869954;61872399;61892228;61905190;61928465	+	10872	61330931	61928465	-3.8759	1.96355	-11.263	9.21e-21	3.92e-19	36.2334	Down
ENSG00000268313	AC119673.1	1	205682497	205684153	+	1657	205682497	205684153	-3.09869	-2.83011	-11.1847	1.43e-20	5.95e-19	36.1996	Down
ENSG00000143416	SELENBP1	1	151336778;151337402;151337665;151338244;151339157;151339492;151339684;151340675;151341476;151342677;151345114	151337181;151337520;151338160;151338929;151339380;151339651;151339817;151340795;151342454;151342761;151345209	-	3504	151336778	151345209	-5.09322	2.10559	-11.2598	9.38e-21	3.96e-19	36.1809	Down
ENSG00000111266	DUSP16	12	12628829;12633157;12639962;12653453;12659022;12672796;12673805;12707470;12713700;12713934;12715051	12630949;12633280;12640121;12653616;12659121;12672934;12674397;12707593;12713820;12714059;12715317	-	4039	12628829	12715317	-2.3988	2.66163	-11.2225	1.16e-20	4.85e-19	36.005	Down
ENSG00000167286	CD3D	11	118209669;118210166;118210490;118211090;118211585;118213268	118209942;118210209;118210621;118211308;118211652;118213459	-	929	118209669	118213459	-3.08143	2.77128	-11.2073	1.26e-20	5.26e-19	35.878	Down
ENSG00000186810	CXCR3	X	70835766;70838288	70837553;70838367	-	1868	70835766	70838367	-2.86511	0.958285	-11.157	1.68e-20	6.91e-19	35.7958	Down
ENSG00000141293	SKAP1	17	46210802;46213837;46214300;46239831;46247971;46257416;46259756;46262085;46265205;46266785;46309189;46326249;46423267;46441151;46474042;46507437	46211178;46213922;46214699;46240032;46248021;46257610;46259819;46262541;46265288;46266862;46309264;46326391;46423368;46441176;46474147;46507637	-	2648	46210802	46507637	-2.90376	2.06795	-11.1743	1.52e-20	6.28e-19	35.7694	Down
ENSG00000157570	TSPAN18	11	44748015;44748361;44748653;44785976;44881154;44881879;44919303;44927958;44931074;44939133;44940765;44941217;44947268;44947918;44950682	44748063;44748431;44748837;44786062;44881291;44882020;44919379;44928030;44931450;44939597;44940872;44941550;44947350;44948308;44953972	+	5871	44748015	44953972	-3.09005	1.31359	-11.1488	1.76e-20	7.22e-19	35.6974	Down
ENSG00000158856	DMTN	8	21906506;21911066;21912288;21912968;21914416;21915376;21916686;21924009;21924596;21925038;21926527;21927392;21927693;21929837;21931241;21937691;21937923;21938129;21938306;21938313;21938624;21938861	21906735;21911297;21912518;21913066;21914647;21915476;21917007;21924404;21924670;21925193;21927029;21927448;21927883;21929961;21931346;21937755;21937971;21938136;21938310;21938381;21938704;21940038	+	4511	21906506	21940038	-3.6834	3.85891	-11.1818	1.46e-20	6.03e-19	35.6492	Down
ENSG00000211734	TRBV5-1	7	142020496;142020709;142021070	142020619;142020942;142021363	+	652	142020496	142021363	-3.19213	-0.772204	-11.0947	2.38e-20	9.71e-19	35.5916	Down
ENSG00000231621	AC013264.2	2	198062715;198063642	198062813;198063997	+	455	198062715	198063997	-3.12523	-3.32022	-11.0633	2.84e-20	1.15e-18	35.536	Down
ENSG00000235576	AC092580.4	2	7865932;7870647	7865984;7870836	+	243	7865932	7870836	-3.01535	-2.38717	-11.0645	2.82e-20	1.14e-18	35.5163	Down
ENSG00000082293	COL19A1	6	70576463;70577441;70589428;70599810;70608840;70610131;70637801;70639317;70642675;70646677;70647930;70669888;70672718;70683731;70733519;70744137;70745796;70769627;70778315;70812061;70831772;70840074;70840945;70847577;70850846;70851785;70851915;70852659;70854102;70854810;70856551;70856704;70859596;70859743;70859884;70861289;70866019;70866208;70866562;70871792;70873235;70875833;70877917;70878063;708…	70576532;70577529;70589687;70601112;70608914;70610230;70637924;70639592;70642755;70646802;70647992;70669932;70672762;70684088;70733572;70744190;70745831;70769689;70778368;70812114;70831834;70840115;70841095;70847639;70850881;70851820;70851968;70852712;70854155;70854899;70856595;70856781;70859631;70859796;70859937;70861330;70866123;70866261;70866615;70871845;70873288;70875877;70877967;70878107;708…	+	8333	70576463	70919679	-3.72713	-0.820811	-11.0801	2.59e-20	1.05e-18	35.4891	Down
ENSG00000103522	IL21R	16	27413483;27414401;27438565;27441377;27445668;27448809;27453991;27455288;27455863;27456498;27457328;27459855	27413939;27414541;27438682;27441441;27445770;27449008;27454437;27455354;27456040;27456597;27457409;27462115	+	4219	27413483	27462115	-2.78877	1.61253	-11.1134	2.14e-20	8.79e-19	35.4841	Down
ENSG00000057294	PKP2	12	32943679;32945578;32949043;32955337;32973823;32975401;32976979;32993962;32996116;33003700;33021861;33030780;33031854;33047217;33049443	32945426;32945809;32949232;32955490;32974748;32975565;32977339;32994139;32996247;33003907;33021996;33031477;33031966;33047712;33049774	-	6069	32943679	33049774	-4.49889	0.3087	-11.1017	2.29e-20	9.35e-19	35.4497	Down
ENSG00000005513	SOX8	16	1031808;1034701	1033960;1036979	+	4432	1031808	1036979	-2.95436	-2.15787	-11.0434	3.18e-20	1.28e-18	35.3902	Down
ENSG00000168477	TNXB	6	32008931;32009548;32009789;32010043;32010232;32010476;32010952;32011214;32011526;32011784;32012158;32012783;32013952;32015511;32016140;32017047;32017775;32020447;32021165;32023628;32024363;32025835;32029174;32029934;32032598;32035438;32036167;32036599;32037330;32037904;32039767;32041424;32046810;32049145;32049813;32052190;32053527;32056562;32057000;32060991;32062853;32063356;32076958;32082771	32009227;32009711;32009950;32010139;32010383;32010858;32011095;32011333;32011669;32011906;32012493;32013905;32014384;32015789;32016427;32017364;32018098;32020770;32021488;32023951;32024680;32026167;32029497;32030260;32032894;32035761;32036484;32036913;32037638;32038191;32040075;32041729;32047142;32049450;32050103;32052486;32053895;32056825;32057156;32061233;32062968;32065983;32077151;32083111	-	15166	32008931	32083111	-3.06827	2.36383	-11.1091	2.2e-20	8.98e-19	35.3633	Down
ENSG00000069535	MAOB	X	43625858;43627901;43628554;43634422;43637929;43639589;43640695;43652666;43654986;43656372;43661419;43662547;43698114;43702916;43703046;43703702;43709578;43741500	43626865;43627963;43628665;43634519;43637986;43639642;43640791;43652825;43655135;43656513;43661510;43662651;43698251;43703010;43703180;43703891;43709736;43741693	-	3050	43625858	43741693	-3.42748	-3.96455	-11.0233	3.56e-20	1.42e-18	35.3223	Down
ENSG00000141337	ARSG	17	66255323;66270031;66287632;66303084;66339745;66342888;66343266;66347716;66352808;66355629;66364689;66366585;66381205;66391214;66396297;66397183;66416330	66255567;66270705;66287709;66303852;66339932;66343051;66343313;66347827;66352945;66355927;66364885;66366665;66381313;66391334;66396707;66397591;66418872	+	6587	66255323	66418872	-2.68322	1.69611	-11.0824	2.55e-20	1.04e-18	35.3101	Down
ENSG00000136237	RAPGEF5	7	22157856;22164850;22165222;22170655;22175656;22176551;22179375;22184662;22186515;22190025;22194073;22196428;22197473;22200136;22202015;22206688;22231057;22231795;22233533;22234188;22259485;22270465;22306583;22330794;22347958;22349588;22354989;22357606;22395597;22395929;22396449	22162139;22165039;22165276;22170719;22175743;22176601;22179733;22184884;22186637;22190122;22194222;22196506;22197503;22200233;22202159;22206766;22231260;22233527;22233651;22234381;22259857;22270538;22306631;22330860;22348126;22349709;22355095;22357656;22395844;22396230;22396763	-	10245	22157856	22396763	-3.59094	-1.72282	-11.0309	3.41e-20	1.37e-18	35.283	Down
ENSG00000165521	EML5	14	89078775;89082486;89083070;89084572;89084992;89087098;89087457;89088101;89088948;89091314;89093182;89093990;89094282;89100813;89105153;89109237;89110777;89113291;89116256;89123720;89124531;89127998;89129375;89130837;89131681;89148234;89151359;89153560;89154615;89160651;89161705;89163191;89168790;89171204;89171826;89172064;89172603;89178615;89181283;89192885;89202708;89205223;89206731;89210367;892…	89082198;89082586;89083223;89084675;89086056;89087270;89087645;89088248;89089062;89091471;89093390;89094163;89094302;89100833;89105251;89109366;89111081;89113299;89116270;89123846;89124732;89128174;89129463;89130968;89131833;89148375;89151486;89153671;89154817;89160751;89161798;89163296;89168976;89171322;89171932;89172217;89172770;89178827;89181539;89193022;89202909;89205358;89206916;89210435;892…	-	11021	89078775	89259096	-2.74264	0.273827	-11.0442	3.17e-20	1.28e-18	35.2433	Down
ENSG00000214900	C14orf182	14	50448430;50457708;50459496;50459721;50466645;50469467	50449022;50459043;50459591;50459852;50466776;50474238	-	7061	50448430	50474238	-2.18605	0.487343	-11.0348	3.34e-20	1.34e-18	35.2069	Down
ENSG00000168229	PTGDR	14	52734431;52736169;52741449	52735378;52736259;52743442	+	3033	52734431	52743442	-3.07452	0.229242	-11.0325	3.38e-20	1.36e-18	35.1623	Down
ENSG00000197702	PARVA	11	12398732;12419788;12474282;12495291;12495460;12498664;12499394;12518005;12525861;12530131;12533061;12534700;12534846;12535544;12539157;12539992;12549396	12399330;12419900;12474578;12495381;12495530;12498768;12502356;12518145;12525976;12530205;12533080;12534712;12535351;12535612;12539258;12540064;12552348	+	8307	12398732	12552348	-3.56426	-3.27063	-10.9924	4.24e-20	1.67e-18	35.1334	Down
ENSG00000198088	NUP62CL	X	106366657;106390973;106394086;106396402;106396684;106397326;106410879;106418319;106436259;106449503	106367562;106391039;106394197;106396536;106396733;106397476;106411014;106418423;106436302;106449670	-	1874	106366657	106449670	-3.79049	-2.39599	-10.9957	4.16e-20	1.64e-18	35.1163	Down
ENSG00000273221	RP5-1180E21.5	1	111727037	111727683	-	647	111727037	111727683	-2.20569	0.80482	-11.0012	4.04e-20	1.6e-18	34.9865	Down
ENSG00000187997	C17orf99	17	76142434;76142935;76156145;76156849;76160176	76142525;76142992;76156187;76157335;76162258	+	2763	76142434	76162258	-3.79834	-1.30636	-10.9838	4.45e-20	1.75e-18	34.9844	Down
ENSG00000161911	TREML1	6	41117080;41117999;41118557;41119020;41121496;41121984	41117656;41118051;41118645;41119358;41121828;41122075	-	1483	41117080	41122075	-4.2544	-1.20001	-10.984	4.45e-20	1.75e-18	34.9601	Down
ENSG00000100346	CACNA1I	22	39966758;39967110;39983748;39994156;39996525;40015315;40030570;40036872;40038802;40039443;40042574;40043827;40045506;40052423;40052713;40054157;40054936;40055438;40055702;40056349;40057113;40057970;40058781;40059723;40060096;40060744;40061503;40061886;40064297;40066043;40066808;40068204;40068954;40069968;40073346;40073992;40075112;40075727;40076935;40078501;40080307;40081766	39966993;39967129;39983756;39994267;39996658;40015412;40030729;40037187;40038894;40039517;40042886;40043951;40045934;40052424;40052714;40054308;40055121;40055555;40055857;40056442;40057315;40058440;40058881;40059846;40060164;40060928;40061629;40062011;40064386;40066235;40066959;40068313;40069087;40070038;40073424;40074113;40075450;40075873;40077057;40078666;40081216;40085742	+	10849	39966758	40085742	-3.27007	0.856404	-11.0041	3.97e-20	1.58e-18	34.9233	Down
ENSG00000185551	NR2F2	15	96869167;96873946;96876392;96877305;96880577	96869581;96875850;96877086;96877832;96883492	+	6459	96869167	96883492	-3.76484	-3.49171	-10.9393	5.72e-20	2.22e-18	34.8412	Down
ENSG00000152527	PLEKHH2	2	43864412;43871810;43885805;43906002;43906656;43919369;43921570;43922282;43924310;43926786;43931120;43933461;43934540;43937129;43937359;43937628;43947808;43953411;43956776;43958629;43965480;43967955;43969880;43970973;43973005;43980758;43984258;43986039;43989443;43991367;43992552	43864518;43871935;43886006;43906064;43906777;43919802;43921653;43922363;43924495;43927747;43931195;43933555;43934684;43937265;43937469;43939522;43947888;43953590;43956884;43958741;43965659;43968504;43970057;43971273;43973102;43980899;43984403;43986168;43989529;43991504;43995126	+	9835	43864412	43995126	-3.22295	-2.33921	-10.9385	5.75e-20	2.23e-18	34.8064	Down
ENSG00000152078	TMEM56	1	95582894;95583479;95586611;95606228;95609447;95614258;95615764;95616881;95639372;95657106	95583383;95583647;95586740;95606298;95609612;95614347;95615822;95616975;95639445;95663163	+	7402	95582894	95663163	-4.44568	1.8305	-10.9979	4.11e-20	1.63e-18	34.7351	Down
ENSG00000197721	CR1L	1	207818458;207842461;207842784;207850734;207851543;207857217;207867698;207870848;207871116;207872534;207874864;207881523;207883727;207888657;207890809;207896963;207897978;207911749	207818675;207842561;207842910;207850913;207851642;207857381;207868096;207871024;207871218;207872619;207874963;207881608;207884163;207888742;207891036;207897048;207898053;207911761	+	2768	207818458	207911761	-3.68086	-0.833326	-10.9427	5.62e-20	2.19e-18	34.7246	Down
ENSG00000272982	RP5-1180E21.4	1	111723996	111724113	-	118	111723996	111724113	-2.57622	-1.60233	-10.9253	6.19e-20	2.38e-18	34.7148	Down
ENSG00000163113	OTUD7B	1	149909705;149919152;149920871;149921532;149921997;149931603;149932851;149937702;149939219;149942991;149949361;149982397	149916964;149919236;149920985;149921681;149922124;149931715;149936274;149937803;149939446;149943189;149949511;149982625	-	12184	149909705	149982625	-2.36531	1.75087	-10.9737	4.72e-20	1.84e-18	34.7123	Down
ENSG00000096006	CRISP3	6	49695097;49698876;49700908;49701416;49703217;49704104;49705038;49712044	49696570;49698964;49701005;49701561;49703304;49704220;49705165;49712150	-	2247	49695097	49712150	-5.79864	3.28674	-11.0095	3.85e-20	1.53e-18	34.7095	Down
ENSG00000148346	LCN2	9	130911350;130911720;130912517;130913728;130913779;130914185;130914462;130915379	130911543;130911942;130912888;130913740;130913996;130914304;130915022;130915734	+	2057	130911350	130915734	-5.97101	4.63293	-11.0194	3.64e-20	1.45e-18	34.7083	Down
ENSG00000144290	SLC4A10	2	162280843;162283964;162308634;162477425;162478739;162480621;162480829;162507555;162565204;162566272;162567128;162627483;162660959;162696299;162711480;162719384;162728803;162730304;162735641;162738867;162751189;162757421;162758538;162760514;162761286;162762152;162799302;162804076;162805658;162807197;162813499;162814997;162820645;162821561;162830759;162833270;162834232;162839689	162281227;162284014;162308704;162477488;162478881;162480718;162481076;162507800;162565339;162566398;162567261;162627564;162661105;162696437;162711640;162719572;162728894;162730515;162735798;162738954;162751335;162757670;162758674;162760688;162761419;162762397;162799407;162804237;162805771;162807358;162813750;162815065;162820818;162821683;162830826;162833386;162834270;162841792	+	7550	162280843	162841792	-3.79902	-1.7629	-10.9288	6.07e-20	2.35e-18	34.7081	Down
ENSG00000172508	CARNS1	11	67182439;67182832;67183149;67183557;67185902;67186227;67186958;67187224;67188080;67188410;67190846	67182687;67182988;67183234;67185148;67185992;67186714;67187132;67187309;67188311;67188690;67193078	+	5670	67182439	67193078	-2.57242	0.965324	-10.9574	5.17e-20	2.01e-18	34.6998	Down
ENSG00000138378	STAT4	2	191894302;191895698;191895934;191897588;191898216;191898637;191899274;191900890;191903925;191905791;191906200;191919216;191922744;191922928;191923436;191926455;191927488;191929533;191931156;191934419;191937824;191940750;191996217;192011339;192012802;192015673;192016060	191894592;191895806;191896242;191897875;191898352;191898731;191899323;191901025;191904023;191905874;191906409;191919260;191922837;191922945;191923495;191926547;191927646;191929684;191931241;191934497;191937916;191941051;191996626;192011483;192012930;192015986;192016322	-	4250	191894302	192016322	-2.66436	2.72932	-10.9854	4.41e-20	1.74e-18	34.6521	Down
ENSG00000142627	EPHA2	1	16450832;16455929;16456721;16458216;16458559;16458873;16459508;16459976;16460355;16460963;16461531;16462150;16464348;16464770;16472918;16474873;16477391;16482343	16451815;16456084;16456914;16458365;16458768;16458934;16459863;16460101;16460410;16461062;16461684;16462265;16464680;16464925;16472945;16475542;16477458;16482582	-	4159	16450832	16482582	-4.21084	-1.68443	-10.9152	6.56e-20	2.52e-18	34.6117	Down
ENSG00000230099	TRBV5-4	7	142168380;142168796	142168673;142169045	-	544	142168380	142169045	-3.11503	-2.03379	-10.9002	7.14e-20	2.73e-18	34.5818	Down
ENSG00000211750	TRBV24-1	7	142364198;142364415	142364282;142364710	+	381	142364198	142364710	-3.35103	-3.25983	-10.8837	7.84e-20	2.98e-18	34.53	Down
ENSG00000150045	KLRF1	12	9980077;9984912;9985899;9994408;9994901;9997017	9980225;9985010;9986048;9994550;9995032;9997606	+	1263	9980077	9997606	-3.13837	0.927715	-10.9285	6.08e-20	2.35e-18	34.5007	Down
ENSG00000234614	AL450992.2	1	151814353;151816521;151822709	151814507;151816718;151822861	+	506	151814353	151822861	-2.93135	-1.87341	-10.8774	8.12e-20	3.08e-18	34.4509	Down
ENSG00000211821	TRDV2	14	22891362;22891735	22891582;22892033	+	520	22891362	22892033	-3.53513	-2.94067	-10.865	8.71e-20	3.28e-18	34.4131	Down
ENSG00000245954	RP11-18H21.1	4	153021906;153022636;153024779	153022370;153023087;153025872	+	2011	153021906	153025872	-3.81928	-1.61247	-10.8767	8.15e-20	3.08e-18	34.4055	Down
ENSG00000115884	SDC1	2	20400558;20402848;20403574;20405104;20422964;20423952;20424563;20425023	20402696;20402983;20404052;20405185;20423149;20424041;20424873;20425194	-	3595	20400558	20425194	-3.15076	0.568207	-10.8994	7.17e-20	2.74e-18	34.3723	Down
ENSG00000185436	IFNLR1	1	24480647;24485490;24485964;24487868;24495907;24507221;24513681;24514292	24484381;24485672;24486123;24488174;24496091;24507344;24513751;24514449	-	4923	24480647	24514449	-3.35139	-0.556873	-10.8789	8.05e-20	3.06e-18	34.3573	Down
ENSG00000107742	SPOCK2	10	73818793;73822761;73823936;73826660;73827371;73827945;73828489;73828968;73829800;73830070;73831902;73832261;73832476;73832660;73845984;73847897;73848749	73822663;73822920;73823998;73826878;73827490;73828059;73828623;73829009;73829909;73830184;73832016;73832306;73832483;73832668;73846750;73848531;73848790	-	6572	73818793	73848790	-3.33793	5.68968	-10.9622	5.03e-20	1.96e-18	34.3459	Down
ENSG00000116661	FBXO2	1	11708424;11709144;11709585;11710523;11713448;11714088;11714376;11715697	11708885;11709282;11710131;11710891;11713586;11714254;11714739;11715842	-	2333	11708424	11715842	-2.76992	-1.93259	-10.8557	9.18e-20	3.44e-18	34.3368	Down
ENSG00000255026	RP11-326C3.2	11	287305;288020;288950	287334;288811;288987	+	860	287305	288987	-3.1067	1.62371	-10.9108	6.72e-20	2.58e-18	34.3264	Down
ENSG00000233609	RP11-62H7.2	8	8818710;8819267;8820728;8836507	8818764;8820053;8821298;8836535	+	1442	8818710	8836535	-3.21953	-3.04531	-10.8424	9.89e-20	3.7e-18	34.2957	Down
ENSG00000188582	PAQR9	3	142668006;142670405;142671633;142680076	142669418;142670648;142671692;142682178	-	3820	142668006	142682178	-4.66074	-1.90622	-10.8563	9.15e-20	3.43e-18	34.2821	Down
ENSG00000150687	PRSS23	11	86502101;86511282;86518673;86534376;86643737;86650062;86651828;86661398;86662258	86502237;86511693;86522275;86534635;86648861;86650168;86652069;86661541;86663952	+	11725	86502101	86663952	-2.93788	0.750989	-10.8737	8.29e-20	3.13e-18	34.2246	Down
ENSG00000197465	GYPE	4	144792020;144794510;144796466;144797899;144801564;144826624	144793405;144794628;144796662;144798008;144801662;144826716	-	2004	144792020	144826716	-4.19821	0.561011	-10.8846	7.8e-20	2.97e-18	34.2202	Down
ENSG00000111344	RASAL1	12	113536624;113538433;113539694;113540741;113541751;113541966;113543519;113544902;113545890;113549891;113552605;113553005;113553440;113553739;113554878;113556933;113559314;113565617;113568690;113573203;113573866	113537873;113538485;113539814;113540904;113541886;113542103;113543691;113545400;113546030;113550083;113552717;113553069;113553593;113553856;113554966;113557248;113559443;113565983;113568746;113573559;113574044	-	4813	113536624	113574044	-4.47981	-3.03305	-10.8321	1.05e-19	3.92e-18	34.2164	Down
ENSG00000136929	HEMGN	9	100689073;100692317;100698453;100700340;100707050	100689760;100693503;100698546;100700473;100707138	-	2192	100689073	100707138	-4.42846	3.83307	-10.9259	6.18e-20	2.38e-18	34.2075	Down
ENSG00000165816	VWA2	10	115999018;116008463;116013410;116014674;116020945;116032499;116037673;116038478;116042275;116044622;116045698;116048697;116049999;116050977	115999328;116008524;116013484;116014807;116021054;116032693;116037806;116038610;116042330;116044729;116046270;116049751;116050124;116051272	+	3368	115999018	116051272	-3.74508	-3.87716	-10.8227	1.11e-19	4.11e-18	34.2013	Down
ENSG00000260807	RP11-161M6.2	16	1025761;1029025	1027093;1031596	-	3905	1025761	1031596	-3.41832	-0.746346	-10.8237	1.1e-19	4.09e-18	34.0617	Down
ENSG00000189430	NCR1	19	55417508;55420604;55421378;55423536;55424058;55427118	55418165;55420882;55421425;55423586;55424523;55427508	+	1893	55417508	55427508	-3.24474	0.00836565	-10.83	1.06e-19	3.96e-18	34.0365	Down
ENSG00000138735	PDE5A	4	120415550;120421978;120423545;120425691;120427010;120428759;120432202;120438215;120440200;120442090;120446704;120448199;120459936;120460115;120462909;120463614;120464249;120473596;120474793;120481451;120483988;120486476;120488228;120517678;120527864;120548305;120549150;120549675	120419893;120422408;120423810;120425754;120427090;120428859;120432289;120438279;120440797;120442215;120446850;120448431;120459997;120460253;120463157;120463789;120464452;120473792;120474901;120481518;120484127;120486565;120488299;120517767;120528452;120548788;120549220;120550146	-	9756	120415550	120550146	-3.24094	-0.908302	-10.8141	1.16e-19	4.29e-18	34.0297	Down
ENSG00000114948	ADAM23	2	207308263;207310031;207345956;207395609;207406776;207407977;207412153;207413005;207414819;207422151;207424679;207425852;207426927;207429744;207431947;207435464;207436451;207437839;207452049;207452815;207454133;207457341;207459461;207460775;207470514;207474634;207482303	207308804;207310248;207346032;207395672;207406858;207408040;207412225;207413078;207414884;207422222;207424842;207425936;207427017;207429792;207432046;207435535;207436540;207437919;207452099;207452878;207454238;207457460;207459629;207460886;207470604;207474724;207485851	+	6418	207308263	207485851	-4.29089	-1.16134	-10.8187	1.13e-19	4.18e-18	34.0278	Down
ENSG00000139835	GRTP1	13	113978505;113979377;113980234;113999178;114005164;114009638;114013932;114018077;114018335	113978892;113980161;113980406;113999274;114005288;114009796;114014599;114018225;114018446	-	2656	113978505	114018446	-4.0223	-2.63315	-10.7972	1.28e-19	4.7e-18	34.0129	Down
ENSG00000250889	RP11-229C3.2	5	74343544;74347994;74348254	74343862;74348052;74348668	-	793	74343544	74348668	-3.1341	-3.5649	-10.7888	1.34e-19	4.91e-18	34.0129	Down
ENSG00000141161	UNC45B	17	33474836;33475280;33475992;33477067;33479912;33481593;33482315;33486394;33491014;33495080;33496856;33497133;33498341;33501261;33502987;33504036;33504514;33507578;33510446;33513318	33474929;33475450;33476028;33477242;33480001;33481760;33482483;33486564;33491185;33495380;33496950;33497280;33498481;33501388;33503053;33504149;33504629;33507695;33510601;33516364	+	5679	33474836	33516364	-3.1248	-3.5956	-10.7669	1.52e-19	5.51e-18	33.8922	Down
ENSG00000128422	KRT17	17	39775689;39776788;39776911;39777218;39777845;39779125;39780330;39780995	39775940;39776810;39777131;39777343;39778763;39779520;39780829;39781094	-	2537	39775689	39781094	-4.90917	-1.70659	-10.7715	1.48e-19	5.37e-18	33.7796	Down
ENSG00000186049	KRT73	12	53001354;53003031;53004399;53007472;53008363;53009063;53009950;53011862	53002236;53003065;53005113;53007636;53008458;53009123;53010164;53012343	-	2652	53001354	53012343	-3.61177	-0.346242	-10.7764	1.44e-19	5.25e-18	33.7491	Down
ENSG00000117016	RIMS3	1	41086351;41094482;41094943;41098741;41101588;41107381;41113340;41131066	41092401;41094621;41095044;41098853;41101729;41107628;41113514;41131329	-	7235	41086351	41131329	-2.0745	2.38265	-10.8025	1.24e-19	4.57e-18	33.6967	Down
ENSG00000245322	RP11-15B17.1	4	100871163;100871647;100887184;100929059;100946096;100946439;100955091;100958685;101116222	100871385;100871837;100887550;100929388;100946237;100946484;100955177;100958977;101116256	+	1714	100871163	101116256	-2.46849	-2.2574	-10.7267	1.9e-19	6.86e-18	33.6356	Down
ENSG00000118922	KLF12	13	74260226;74289505;74339075;74387010;74419964;74518118;74569127;74708109	74269808;74289662;74339137;74387424;74420510;74518207;74569193;74708394	-	11209	74260226	74708394	-2.87377	3.67028	-10.8203	1.12e-19	4.16e-18	33.6345	Down
ENSG00000039068	CDH1	16	68771128;68772200;68797197;68799023;68804851;68835573;68842327;68842596;68844100;68845587;68845986;68847216;68849418;68853183;68855904;68857148;68862077;68863557;68867193	68771366;68772314;68797430;68799467;68805008;68835796;68842470;68842906;68844244;68845762;68846166;68847465;68849662;68853328;68856128;68857529;68862207;68863700;68869451	+	6154	68771128	68869451	-4.09965	1.15735	-10.7891	1.34e-19	4.91e-18	33.6294	Down
ENSG00000270505	IGHV1OR15-1	15	22448382;22448774	22448688;22448819	-	353	22448382	22448819	-3.27681	-0.952775	-10.7275	1.89e-19	6.84e-18	33.5446	Down
ENSG00000229044	RP11-266K22.2	1	31805914;31809949;31819425	31806029;31810049;31819646	-	439	31805914	31819646	-3.12593	-3.38554	-10.698	2.23e-19	8.03e-18	33.5027	Down
ENSG00000257181	RP11-611O2.5	12	69235068;69236634	69235468;69237017	-	785	69235068	69237017	-3.02092	-2.95095	-10.684	2.42e-19	8.64e-18	33.413	Down
ENSG00000180644	PRF1	10	72357104;72360120;72362401	72358937;72360688;72362531	-	2534	72357104	72362531	-3.0312	3.97809	-10.7776	1.43e-19	5.22e-18	33.3718	Down
ENSG00000145335	SNCA	4	90645250;90650345;90743003;90749294;90756698;90757278;90757894;90759403	90647811;90650428;90743539;90749335;90756846;90757364;90758379;90759466	-	4011	90645250	90759466	-2.83989	4.07894	-10.7751	1.45e-19	5.28e-18	33.3538	Down
ENSG00000196581	AJAP1	1	4714792;4771215;4771960;4829913;4832340;4834487;4837461;4842605	4715514;4771246;4772759;4830000;4832585;4834618;4837854;4852594	+	12405	4714792	4852594	-4.078	-3.86448	-10.6603	2.76e-19	9.81e-18	33.2931	Down
ENSG00000165929	TC2N	14	92246095;92251506;92253857;92258711;92264129;92264643;92265333;92266625;92268598;92278360;92280047;92302527;92332619;92333606	92249554;92251705;92253971;92258902;92264245;92264743;92265408;92266716;92268765;92278889;92280172;92302870;92332969;92333880	-	6147	92246095	92333880	-3.05651	3.32978	-10.7557	1.61e-19	5.86e-18	33.2928	Down
ENSG00000257390	RP11-762I7.5	12	56151059;56154335;56182859;56184351;56188143;56188591;56189809;56194346;56194638;56197413;56209671;56211450;56214023;56215785;56216157;56216356;56216854;56217186;56221036	56151337;56154424;56182927;56184376;56188171;56188664;56189860;56194413;56194684;56197512;56209723;56211912;56214233;56215971;56216259;56216516;56216973;56217292;56221330	-	2534	56151059	56221330	-2.03349	-2.3742	-10.6517	2.9e-19	1.02e-17	33.2315	Down
ENSG00000167094	TTC16	9	130478345;130479123;130479613;130479908;130482357;130482545;130485398;130486399;130488518;130489249;130489549	130478442;130479295;130479703;130480051;130482457;130482674;130485612;130487176;130488683;130489391;130493879	+	6370	130478345	130493879	-3.39072	0.0444762	-10.684	2.42e-19	8.64e-18	33.2063	Down
ENSG00000211706	TRBV6-1	7	142028121;142028316	142028226;142028610	+	401	142028121	142028610	-3.18606	-3.17629	-10.6461	2.99e-19	1.05e-17	33.2061	Down
ENSG00000257342	RP11-571M6.7	12	58087915;58114760	58088079;58115293	-	699	58087915	58115293	-2.31722	-1.71223	-10.6529	2.88e-19	1.02e-17	33.2048	Down
ENSG00000123612	ACVR1C	2	158383279;158395085;158397602;158399218;158400957;158406674;158412605;158443699;158453872;158485084	158390555;158395215;158397726;158399374;158401124;158406904;158412844;158443929;158454072;158485517	-	9195	158383279	158485517	-2.52456	-1.11303	-10.6466	2.99e-19	1.05e-17	33.1327	Down
ENSG00000139537	CCDC65	12	49297893;49298729;49308187;49310753;49311927;49312468;49314713;49314951;49325196	49298251;49298896;49308356;49310891;49312255;49312686;49314865;49315358;49325623	+	2373	49297893	49325623	-2.67631	-0.866785	-10.6492	2.94e-19	1.04e-17	33.1253	Down
ENSG00000188672	RHCE	1	25688740;25696958;25701840;25711989;25715467;25717240;25718485;25729087;25735174;25737831;25746246;25747130;25755444;25756431	25689044;25697031;25701919;25712335;25715604;25717406;25718632;25729237;25735360;25737969;25746289;25747432;25755540;25756683	-	2433	25688740	25756683	-3.7667	0.329745	-10.6735	2.57e-19	9.15e-18	33.0885	Down
ENSG00000206172	HBA1	16	226679;227282	227273;227521	+	835	226679	227521	-5.98503	5.06736	-10.7307	1.86e-19	6.73e-18	33.069	Down
ENSG00000162873	KLHDC8A	1	205305220;205307623;205308322;205308772;205312357;205313262;205317504;205325661;205326116	205306720;205307724;205308537;205308989;205312921;205313586;205317718;205326039;205326218	-	3624	205305220	205326218	-4.45397	-2.69064	-10.6291	3.3e-19	1.15e-17	33.0669	Down
ENSG00000183473	SSTR3	22	37600278;37606585;37607865	37603878;37607005;37608362	-	4520	37600278	37608362	-3.0808	-1.35539	-10.6307	3.27e-19	1.14e-17	33.0392	Down
ENSG00000174807	CD248	11	66081958	66084515	-	2558	66081958	66084515	-3.77904	-0.0382045	-10.6547	2.85e-19	1.01e-17	33.0264	Down
ENSG00000170180	GYPA	4	145030457;145035842;145038007;145039717;145040516;145041643;145059314;145061752	145032563;145036058;145038092;145039905;145040934;145041741;145059396;145061904	-	3353	145030457	145061904	-4.86814	2.02264	-10.6974	2.24e-19	8.04e-18	33.0238	Down
ENSG00000168754	FAM178B	2	97541620;97543494;97544153;97559663;97560798;97563651;97568357;97586902;97587215;97589227;97594943;97613555;97615723;97617116;97617420;97626025;97633257;97636453;97637638;97638275;97643554;97651978;97654025;97674734;97684092	97542045;97543779;97544230;97559788;97560899;97563870;97568444;97586999;97587391;97589320;97595057;97613639;97615846;97617221;97617672;97626177;97633364;97636514;97638059;97638343;97643669;97652329;97654061;97674921;97684175	-	3969	97541620	97684175	-4.56216	0.664052	-10.6678	2.65e-19	9.43e-18	32.9714	Down
ENSG00000269900	RMRP	9	35657748	35658015	-	268	35657748	35658015	2.74912	-0.751144	10.5917	4.07e-19	1.41e-17	32.9305	Up
ENSG00000079308	TNS1	2	218664512;218672798;218673326;218674437;218674971;218677091;218677938;218678408;218679635;218682413;218686463;218694567;218695090;218696178;218699814;218700738;218706775;218712233;218723215;218723952;218744015;218745621;218749758;218750467;218750767;218751257;218755051;218757671;218758162;218759729;218762518;218765186;218766433;218768326;218770019;218771058;218771933;218784918;218801698;218808588…	218669326;218672830;218673394;218674714;218675042;218677168;218678030;218678739;218680091;218683482;218686661;218694605;218695113;218696270;218699889;218700934;218706883;218713810;218723356;218724424;218744235;218747134;218749887;218750603;218750827;218751369;218755768;218757735;218758284;218759779;218762692;218765235;218766732;218768536;218770184;218771108;218771974;218784959;218801885;218808851…	-	15595	218664512	218867718	-2.7229	4.63429	-10.6982	2.23e-19	8.03e-18	32.8934	Down
ENSG00000186265	BTLA	3	112182815;112188603;112188819;112190059;112198302;112218118	112185230;112188651;112189300;112190202;112198616;112218408	-	3697	112182815	112218408	-3.06099	1.18162	-10.6402	3.1e-19	1.09e-17	32.856	Down
ENSG00000130821	SLC6A8	X	152953554;152954922;152955830;152956259;152956573;152957430;152957686;152958718;152958917;152959360;152960174;152960529	152954291;152955054;152956107;152956336;152957008;152957670;152958630;152958821;152959041;152960088;152960344;152962048	+	5498	152953554	152962048	-3.5519	2.15161	-10.6626	2.73e-19	9.69e-18	32.8524	Down
ENSG00000182463	TSHZ2	20	51588946;51801822;51870038;52103683	51589872;51802215;51873111;52111869	+	12582	51588946	52111869	-3.35974	-0.33769	-10.6041	3.79e-19	1.32e-17	32.7977	Down
ENSG00000133063	CHIT1	1	203181955;203185207;203186430;203186867;203188344;203188702;203191330;203192263;203192623;203194176;203194797;203197661;203198740;203199143;203209458;203209591;203209755;203229930;203237646;203242504	203182173;203186261;203186500;203187219;203188457;203188977;203191453;203192387;203192788;203194232;203194998;203197690;203198799;203199212;203209556;203209648;203209786;203229990;203241937;203242769	-	7730	203181955	203242769	-4.53468	1.18576	-10.6398	3.1e-19	1.09e-17	32.7675	Down
ENSG00000258017	RP11-386G11.10	12	49521565;49524954;49525493;49541446	49522662;49525164;49525608;49541652	+	1632	49521565	49541652	-2.37796	0.574608	-10.593	4.04e-19	1.4e-17	32.7049	Down
ENSG00000034053	APBA2	15	29129629;29131120;29139020;29140666;29211570;29213840;29253507;29282622;29287956;29336527;29346048;29362861;29367124;29368258;29385278;29386481;29390693;29393802;29397582;29398810;29400473;29406079;29409265	29129759;29131424;29139190;29140755;29211690;29213952;29253787;29282999;29288009;29336631;29347038;29363302;29367204;29368294;29385423;29386516;29390779;29394962;29397761;29399022;29400823;29406219;29410518	+	6869	29129629	29410518	-2.67864	2.82337	-10.6371	3.15e-19	1.1e-17	32.6804	Down
ENSG00000070915	SLC12A3	16	56899119;56900982;56902209;56903641;56904008;56904538;56906263;56906568;56911989;56912985;56913454;56914042;56916308;56917961;56919177;56920276;56920865;56921837;56924186;56925995;56926865;56928443;56933442;56936134;56938307;56940938;56947176	56899429;56901128;56902284;56903736;56904147;56904648;56906374;56906698;56912073;56913139;56913561;56914165;56916409;56918116;56919276;56920387;56921005;56921943;56924268;56926072;56926966;56928554;56933528;56936420;56938764;56941009;56949762	+	6180	56899119	56949762	-3.86213	-3.55474	-10.5511	5.12e-19	1.76e-17	32.679	Down
ENSG00000090530	LEPREL1	3	189674517;189681248;189688605;189689337;189690663;189691698;189692347;189700835;189702339;189704577;189705316;189706696;189711883;189713079;189834369;189838041;189839326;189839992	189675793;189681910;189688680;189689796;189690973;189691979;189692474;189701273;189702379;189704666;189705554;189706827;189712072;189713231;189834437;189838718;189839467;189840226	-	5605	189674517	189840226	-3.79163	-1.694	-10.5631	4.78e-19	1.65e-17	32.6577	Down
ENSG00000091136	LAMB1	7	107564244;107564675;107566628;107569509;107571801;107572619;107575801;107576724;107577535;107580434;107582844;107591546;107592454;107593975;107595912;107599694;107599951;107600890;107601651;107601994;107603350;107604997;107613437;107615431;107615679;107616134;107618492;107621054;107626467;107626620;107635332;107638802;107642003;107642572;107643294	107564532;107564834;107566804;107570422;107571945;107573069;107576101;107576818;107577722;107581009;107583064;107591767;107592668;107594199;107596075;107599925;107600279;107601094;107601774;107602121;107603508;107605132;107613516;107615543;107615858;107616322;107618612;107621256;107626530;107626808;107635405;107638937;107642472;107642829;107643700	-	8140	107564244	107643700	-4.08301	-1.97614	-10.5474	5.23e-19	1.79e-17	32.5784	Down
ENSG00000120915	EPHX2	8	27348296;27350359;27358443;27361121;27362473;27364389;27369353;27372980;27373837;27375555;27378400;27379940;27382879;27394301;27396176;27398071;27398990;27401266;27401703;27401961	27348826;27350682;27358527;27361280;27362663;27364511;27369617;27373330;27373915;27375589;27378426;27380026;27382990;27394372;27396772;27398173;27399059;27401346;27401761;27403081	+	4473	27348296	27403081	-3.34801	0.151367	-10.566	4.7e-19	1.62e-17	32.5359	Down
ENSG00000135925	WNT10A	2	219745085;219746883;219748572;219754706;219757496;219763913	219745830;219747145;219749045;219755085;219758653;219764303	+	3412	219745085	219764303	-2.58444	-1.41903	-10.532	5.7e-19	1.95e-17	32.5077	Down
ENSG00000227678	RP11-73O6.3	6	130454555;130458781;130463829;130464155;130464895	130454864;130459341;130463972;130464261;130465515	-	1743	130454555	130465515	-3.48072	-2.6526	-10.5199	6.1e-19	2.08e-17	32.4783	Down
ENSG00000116748	AMPD1	1	115215719;115216260;115216530;115217373;115218151;115218498;115219972;115220531;115220954;115222200;115222880;115226820;115229366;115231182;115236057;115238071	115215893;115216370;115216703;115217493;115218314;115218624;115220135;115220662;115221148;115222329;115223099;115226985;115229620;115231362;115236068;115238239	-	2496	115215719	115238239	-3.45451	-3.01689	-10.5139	6.31e-19	2.14e-17	32.4601	Down
ENSG00000133026	MYH10	17	8377523;8380194;8381630;8383428;8383720;8384640;8387456;8390751;8393658;8395615;8395971;8397051;8398455;8402588;8404144;8408012;8409247;8411872;8413130;8415769;8416856;8417104;8421949;8422199;8424196;8424410;8433941;8438705;8439076;8445368;8448766;8449862;8451631;8451962;8455364;8457246;8473038;8479943;8480554;8492399;8508144;8526220;8526742;8533972	8379266;8380366;8381764;8383636;8383843;8384763;8387584;8390912;8393870;8395827;8396342;8397216;8398559;8402794;8404288;8408224;8409807;8411995;8413267;8415975;8416987;8417212;8422109;8422268;8424317;8424837;8434003;8438819;8439249;8445598;8448918;8449980;8451726;8452105;8455462;8457607;8473130;8479990;8480656;8492426;8508300;8526595;8526815;8534079	-	9029	8377523	8534079	-3.38229	2.69791	-10.5984	3.92e-19	1.36e-17	32.4492	Down
ENSG00000125398	SOX9	17	70117161;70118860;70119684	70117963;70119113;70122561	+	3935	70117161	70122561	-3.73305	-4.14276	-10.4995	6.84e-19	2.31e-17	32.4102	Down
ENSG00000253234	IGLV2-5	22	23198937	23199213	+	277	23198937	23199213	-3.07811	-2.64971	-10.4985	6.88e-19	2.32e-17	32.3663	Down
ENSG00000072195	SPEG	2	220299568;220301997;220306238;220306738;220307830;220308396;220309375;220309547;220310273;220312696;220315392;220316347;220325488;220325944;220327020;220329155;220331896;220333300;220333581;220333878;220336384;220337612;220341592;220341999;220342411;220342627;220343866;220344505;220344684;220345393;220346026;220346360;220347506;220347820;220350068;220352916;220353220;220353500;220353776;220354058…	220300087;220302042;220306316;220306805;220308359;220308781;220309464;220309883;220310409;220313993;220316001;220316529;220325718;220326779;220327108;220331584;220332156;220333458;220333770;220334101;220337053;220339100;220341704;220342167;220342507;220342827;220343923;220344582;220344862;220345419;220346178;220346402;220347574;220349794;220350199;220353032;220353387;220353622;220353943;220354661…	+	17910	220299568	220363009	-3.20377	-0.861434	-10.5171	6.2e-19	2.1e-17	32.3634	Down
ENSG00000140057	AK7	14	96858448;96864412;96871094;96875184;96887159;96887754;96904172;96909067;96912854;96916139;96917758;96922684;96924420;96937815;96939024;96944802;96949319;96953235;96954295;96954642	96858596;96865629;96871389;96875278;96887269;96887903;96904252;96909155;96912944;96916216;96917907;96922812;96924549;96937943;96939092;96944999;96949556;96953393;96954612;96955764	+	5001	96858448	96955764	-2.58157	-1.57764	-10.4916	7.16e-19	2.4e-17	32.2901	Down
ENSG00000205038	PKHD1L1	8	110374706;110376776;110393599;110394692;110396299;110397766;110400726;110401308;110402681;110406644;110408256;110410688;110412305;110413726;110416783;110417224;110418564;110420278;110422094;110424494;110425650;110431326;110432747;110437314;110439231;110441569;110442161;110445335;110447419;110448567;110450553;110451126;110452939;110453504;110454236;110455175;110455905;110456890;110460372;110461567…	110374882;110376865;110393743;110394800;110396356;110397859;110400779;110401381;110402723;110406714;110408366;110410777;110412573;110413817;110416942;110417359;110418707;110420435;110422207;110424643;110425774;110431489;110432919;110437461;110439385;110441691;110442266;110445445;110447583;110448688;110450685;110451321;110453081;110453608;110454424;110455345;110456131;110457874;110460620;110461716…	+	13728	110374706	110542559	-3.92638	-2.14429	-10.4925	7.12e-19	2.39e-17	32.2882	Down
ENSG00000173068	BNC2	9	16409501;16421260;16429298;16431401;16435036;16435553;16552528;16579789;16582981;16704751;16727795;16738358;16832242;16870644	16419647;16421293;16429997;16431485;16435097;16437522;16552763;16580146;16583083;16705080;16728212;16738483;16832286;16870841	-	14812	16409501	16870841	-3.07478	-1.80156	-10.4896	7.24e-19	2.43e-17	32.2776	Down
ENSG00000132470	ITGB4	17	73717408;73720774;73723275;73723485;73723732;73724458;73725346;73726322;73726956;73727327;73727893;73728244;73729571;73732132;73732369;73732646;73733403;73733619;73735753;73735961;73736439;73736874;73737063;73738422;73739794;73742345;73744922;73746192;73746761;73747055;73747894;73748255;73748527;73749846;73750564;73751136;73751782;73752510;73752785;73753024;73753281	73717692;73720862;73723357;73723586;73723936;73724554;73725517;73726585;73727045;73727449;73728054;73728320;73729773;73732235;73732467;73732775;73733525;73733725;73735786;73736152;73736579;73736932;73737186;73738842;73739942;73742456;73745126;73746349;73746941;73747192;73747929;73748437;73748658;73750055;73750896;73751294;73751931;73752698;73752940;73753188;73753899	+	6761	73717408	73753899	-2.18642	0.998618	-10.5193	6.12e-19	2.08e-17	32.2602	Down
ENSG00000211937	IGHV2-5	14	106494135;106494532	106494445;106494597	-	377	106494135	106494597	-3.28545	1.16156	-10.5279	5.83e-19	1.99e-17	32.2111	Down
ENSG00000168280	KIF5C	2	149632819;149679706;149686850;149791569;149793798;149798124;149798449;149799187;149803413;149803811;149804414;149806353;149806828;149818485;149829850;149835436;149837869;149840134;149847524;149850935;149853778;149856449;149857236;149861907;149864477;149866649;149868084;149876690;149879592	149633312;149679796;149686923;149791574;149793902;149798172;149798504;149799274;149803537;149803952;149804474;149806457;149806976;149818633;149830025;149835504;149838075;149840280;149847712;149851052;149855350;149857038;149857296;149861978;149864581;149866865;149868197;149876896;149883273	+	9221	149632819	149883273	-2.45075	0.676589	-10.5019	6.75e-19	2.29e-17	32.1801	Down
ENSG00000182732	RGS6	14	72399156;72399833;72431489;72818803;72887687;72888296;72921228;72924979;72926340;72931399;72932466;72936294;72936715;72939580;72940594;72941333;72943450;72944976;72961860;72976862;72978315;72980583;72982409;72985059;73002894;73004226;73006749;73006958;73008178;73013865;73017163;73019998;73029125	72399658;72400019;72431592;72818902;72887893;72888432;72921286;72925085;72926391;72931425;72932530;72936509;72936791;72939661;72940788;72941407;72943968;72945039;72961970;72976987;72978524;72980773;72982555;72985245;73002983;73004421;73006802;73007041;73008328;73014075;73017382;73020064;73030654	+	6351	72399156	73030654	-3.4232	-2.77849	-10.4567	8.71e-19	2.91e-17	32.1321	Down
ENSG00000006432	MAP3K9	14	71189243;71199256;71200474;71201103;71202678;71204962;71206615;71209068;71215546;71216270;71219655;71227719;71232159;71249940;71267384;71275483	71197581;71200059;71200515;71201215;71202746;71205115;71206881;71209308;71215721;71216798;71219673;71227899;71232204;71250162;71267797;71276251	-	12386	71189243	71276251	-2.4712	1.12431	-10.5007	6.8e-19	2.3e-17	32.1213	Down
ENSG00000205810	KLRC3	12	10564911;10568183;10569266;10570943;10571643;10572148;10572465;10572963	10565215;10568393;10569366;10571097;10571687;10572192;10572563;10573194	-	1193	10564911	10573194	-3.41903	-2.64537	-10.4448	9.31e-19	3.09e-17	32.06	Down
ENSG00000227507	LTB	6	31548302;31549336;31550273	31548940;31550204;31550299	-	1535	31548302	31550299	-2.50561	4.47552	-10.5473	5.23e-19	1.79e-17	32.0549	Down
ENSG00000198732	SMOC1	14	70320848;70325223;70330879;70346133;70418854;70420137;70442432;70444635;70459134;70460956;70477471;70478202;70480103;70489920;70496959	70321057;70325363;70330931;70346494;70419020;70420249;70442531;70444805;70459190;70461197;70477663;70478285;70480208;70490164;70499083	+	4369	70320848	70499083	-3.69371	-2.96974	-10.4157	1.1e-18	3.62e-17	31.9062	Down
ENSG00000182107	TMEM30B	14	61744088	61748558	-	4471	61744088	61748558	-3.017	-0.644147	-10.4369	9.74e-19	3.22e-17	31.904	Down
ENSG00000147862	NFIB	9	14081842;14102421;14112998;14116180;14120439;14125631;14146688;14150144;14155824;14179726;14180658;14305752;14306988;14307907;14313481;14321940;14398523	14088325;14102509;14113080;14116345;14120623;14125765;14146806;14150264;14155892;14179779;14180797;14306017;14307519;14308012;14314581;14322337;14398982	-	10508	14081842	14398982	-3.47661	-3.35384	-10.4115	1.12e-18	3.7e-17	31.9017	Down
ENSG00000163599	CTLA4	2	204732509;204734955;204735309;204736101;204737431	204732774;204735097;204735656;204736210;204738683	+	2120	204732509	204738683	-3.34588	0.0511881	-10.4462	9.24e-19	3.07e-17	31.8752	Down
ENSG00000142235	LMTK3	19	48988528;48994365;48994661;48996951;49000650;49004253;49004540;49004735;49005690;49006166;49012108;49012694;49013280;49013716;49014758;49016397	48989046;48994502;48994796;48997366;49003174;49004402;49004661;49004819;49005838;49006253;49012226;49012770;49013430;49013849;49015061;49016446	-	5163	48988528	49016446	-2.68025	0.114129	-10.4374	9.71e-19	3.22e-17	31.8595	Down
ENSG00000130956	HABP4	9	99212483;99220661;99227619;99227992;99233293;99245307;99250371;99252264	99212910;99220823;99227780;99228060;99233376;99246915;99250556;99253618	+	4056	99212483	99253618	-2.21803	1.39042	-10.4553	8.78e-19	2.92e-17	31.8572	Down
ENSG00000021300	PLEKHB1	11	73357223;73358434;73358594;73358977;73359231;73359735;73361577;73362466;73362833;73363485;73364415;73366848;73371354;73372511	73357671;73358574;73358940;73359132;73359323;73360132;73361750;73362614;73363115;73364059;73364506;73366952;73371970;73373864	+	4933	73357223	73373864	-2.36684	1.44644	-10.4559	8.75e-19	2.92e-17	31.8445	Down
ENSG00000269968	RP5-940J5.9	12	6646960;6647307	6647151;6647536	-	422	6646960	6647536	-2.84622	1.50894	-10.4597	8.57e-19	2.87e-17	31.8191	Down
ENSG00000261804	RP11-44F14.2	16	53407405;53412368;53418086	53407789;53412516;53418657	+	1106	53407405	53418657	-3.46707	-3.2884	-10.3889	1.28e-18	4.17e-17	31.7728	Down
ENSG00000079931	MOXD1	6	132617194;132618926;132636774;132641768;132643818;132645070;132646219;132649152;132649554;132693747;132693969;132695770;132711561;132722302	132618456;132619094;132636916;132641827;132644009;132645236;132646286;132649254;132649733;132693830;132694136;132696204;132713438;132722684	-	5293	132617194	132722684	-2.9359	-2.67643	-10.3891	1.28e-18	4.17e-17	31.7614	Down
ENSG00000231105	RP5-1071N3.1	1	21619783;21620427;21624520	21620236;21620703;21626267	+	2479	21619783	21626267	-2.83494	-2.39693	-10.3876	1.29e-18	4.19e-17	31.7438	Down
ENSG00000226648	RP1-1J6.2	20	39726969;39729298;39729812;39762127;39763779;39764342;39766354	39727464;39729432;39729929;39762285;39763932;39764451;39766643	-	1462	39726969	39766643	-2.77893	-2.91244	-10.3795	1.35e-18	4.38e-17	31.7203	Down
ENSG00000070159	PTPN3	9	112137746;112137974;112143932;112144582;112145703;112151513;112153418;112153751;112154879;112159914;112166728;112168742;112170601;112172279;112172509;112179869;112182704;112184998;112189230;112190901;112195353;112199163;112200394;112207520;112211091;112216776;112219453;112219572;112225577;112260499	112137894;112141913;112144067;112144727;112145831;112151659;112153479;112153841;112155226;112160050;112166888;112168898;112170657;112172356;112172695;112180063;112182880;112185132;112189402;112190964;112195441;112199250;112200514;112207572;112213664;112216854;112219495;112219679;112225731;112260590	-	10071	112137746	112260590	-3.29187	-3.70287	-10.3737	1.39e-18	4.52e-17	31.7056	Down
ENSG00000154511	FAM69A	1	93307724;93312740;93316405;93341853;93426933	93309752;93312916;93316512;93341987;93427057	-	2574	93307724	93427057	-2.7768	-0.0494614	-10.4032	1.18e-18	3.87e-17	31.6786	Down
ENSG00000116729	WLS	1	68564142;68591041;68603463;68608287;68610252;68611552;68613819;68614246;68615871;68619200;68620782;68624806;68642001;68652223;68659541;68693904;68697271;68697386;68697877;68698343;68698736	68564436;68592018;68603845;68608545;68610335;68611695;68613882;68614343;68616039;68619336;68620943;68624930;68642060;68652332;68659910;68693938;68697370;68697508;68698266;68698701;68698803	-	4513	68564142	68698803	-4.28168	0.182267	-10.4108	1.13e-18	3.71e-17	31.5977	Down
ENSG00000122025	FLT3	13	28577411;28583443;28588589;28589294;28589727;28592595;28597487;28598998;28599421;28601225;28602315;28608024;28608219;28608438;28609632;28610072;28611322;28622412;28623521;28623772;28624232;28626682;28631484;28636004;28644628;28674605	28578311;28583627;28588694;28589393;28589838;28592726;28597614;28599080;28599552;28601378;28602425;28608128;28608351;28608544;28609810;28610180;28611425;28622580;28623674;28623911;28624359;28626811;28631599;28636206;28644749;28674729	-	4168	28577411	28674729	3.21129	7.52338	10.4352	9.84e-19	3.25e-17	31.4795	Up
ENSG00000141404	GNAL	18	11688955;11702070;11751471;11752112;11752805;11753547;11753825;11824917;11833505;11857439;11862394;11864532;11867167;11868542;11872267;11874050;11876620;11880988	11689938;11702290;11751705;11752577;11752924;11753681;11753944;11825014;11833666;11857784;11862448;11864605;11867225;11868662;11872397;11874402;11876687;11885684	+	8445	11688955	11885684	-2.40628	-1.60295	-10.3387	1.69e-18	5.44e-17	31.4442	Down
ENSG00000211668	IGLV2-11	22	23134980;23135185	23135067;23135496	+	400	23134980	23135496	-3.18451	1.66218	-10.3973	1.22e-18	3.99e-17	31.4291	Down
ENSG00000204219	TCEA3	1	23707554;23709926;23710839;23713766;23720372;23724038;23724285;23729974;23735053;23743742;23744397;23745570;23751058	23707967;23710561;23710910;23713912;23720526;23724094;23724448;23730653;23735219;23743883;23744791;23745879;23751233	-	3515	23707554	23751233	-2.86649	-0.0685414	-10.3549	1.55e-18	5.01e-17	31.4039	Down
ENSG00000197057	DTHD1	4	36283244;36285484;36291995;36295148;36296417;36307813;36309826;36317206;36317864;36334363;36335113;36340734;36345124	36283651;36286213;36292325;36295327;36296661;36307974;36310115;36317413;36318108;36334401;36335579;36340791;36347378	+	5618	36283244	36347378	-3.2288	-0.448994	-10.3496	1.59e-18	5.15e-17	31.391	Down
ENSG00000136542	GALNT5	2	158114110;158140794;158142527;158152175;158152906;158156060;158157188;158157998;158158640;158162261;158165079;158167720	158116048;158140960;158142646;158152310;158153025;158156177;158157511;158158174;158159109;158162341;158165240;158170723	+	6818	158114110	158170723	-4.41379	-1.82609	-10.3389	1.69e-18	5.44e-17	31.3909	Down
ENSG00000007402	CACNA2D2	3	50400233;50402319;50402787;50403064;50403241;50403442;50403698;50404009;50404262;50404442;50404825;50405073;50405243;50405569;50407751;50410496;50412168;50413075;50413240;50413394;50413545;50414898;50415163;50415439;50415715;50416346;50416523;50416863;50417156;50417399;50418179;50418426;50421627;50424999;50431540;50453234;50471744;50513549;50540649;50541500	50402237;50402615;50402913;50403213;50403293;50403594;50403769;50404059;50404350;50404540;50404928;50405135;50405333;50405666;50407811;50410516;50412244;50413136;50413311;50413465;50413619;50414972;50415234;50415528;50415764;50416424;50416630;50417021;50417255;50417449;50418236;50418557;50421768;50425043;50431599;50453647;50471860;50513630;50541065;50541675	-	6319	50400233	50541675	-2.86638	0.911416	-10.3398	1.68e-18	5.43e-17	31.2174	Down
ENSG00000204789	ZNF204P	6	27325604;27330958;27335296;27337915	27328000;27331081;27335391;27339304	-	4007	27325604	27339304	-3.26855	-0.871998	-10.3093	2e-18	6.39e-17	31.1999	Down
ENSG00000188175	HEPACAM2	7	92817899;92821567;92825141;92826554;92826686;92826798;92834826;92837893;92844714;92848414;92855196;92855681	92818583;92821676;92825214;92826591;92826710;92826923;92834960;92838189;92844998;92848895;92855264;92855837	-	2483	92817899	92855837	-3.87736	-2.3583	-10.2932	2.19e-18	6.98e-17	31.1898	Down
ENSG00000169031	COL4A3	2	228029281;228102684;228104859;228109036;228109667;228110670;228111401;228112274;228113159;228115856;228116052;228118012;228118277;228118828;228119372;228120742;228121059;228122319;228124509;228125798;228128496;228131133;228131709;228134626;228135486;228137665;228141101;228142165;228144509;228145156;228145609;228147081;228148483;228148927;228153866;228154715;228155463;228157907;228158459;228159206…	228029529;228102740;228104948;228109080;228109711;228110732;228111454;228112300;228113236;228115918;228116087;228118053;228118354;228118890;228119431;228120786;228121112;228122360;228124593;228125833;228128660;228131225;228131804;228134696;228135668;228137833;228141193;228142269;228144606;228145306;228145722;228147248;228148572;228149061;228153964;228154804;228155755;228158033;228158920;228159286…	+	9124	228029281	228179508	-3.17419	-1.20508	-10.299	2.12e-18	6.77e-17	31.1725	Down
ENSG00000167037	SGSM1	22	25202236;25202408;25209645;25209976;25239427;25243601;25246247;25250963;25251252;25251516;25255683;25263060;25264343;25264690;25270382;25272544;25275429;25280020;25282567;25289398;25291190;25293939;25297800;25301072;25308610;25313625;25315793;25320153	25202311;25202451;25209722;25210159;25240939;25243763;25246399;25251030;25251397;25251647;25255807;25263127;25264506;25264822;25270546;25272682;25275493;25280165;25282695;25289580;25291258;25294526;25297924;25301154;25308719;25313721;25315960;25323545	+	8507	25202236	25323545	-2.86654	-1.82337	-10.2801	2.36e-18	7.5e-17	31.1163	Down
ENSG00000229314	ORM1	9	117085336;117086298;117087070;117087329;117088572	117086085;117086584;117087177;117087531;117088755	+	1532	117085336	117088755	-4.65386	1.24167	-10.3458	1.63e-18	5.26e-17	31.1089	Down
ENSG00000197415	VEPH1	3	156977531;156983315;157004346;157031410;157034851;157081082;157082092;157098945;157099383;157127458;157131670;157132917;157146111;157154672;157177308;157188103;157206844;157210976;157213001;157217184;157221066;157221260;157223067;157251302	156979159;156983451;157004463;157031544;157034990;157081550;157082301;157099165;157099462;157127697;157131879;157133059;157146277;157154742;157178144;157188318;157207145;157211082;157213295;157217464;157221216;157221415;157223198;157251408	-	6554	156977531	157251408	-3.94418	-1.49209	-10.2692	2.51e-18	7.97e-17	30.9945	Down
ENSG00000103184	SEC14L5	16	5008318;5009256;5037558;5038150;5040768;5041839;5046349;5046856;5050656;5050856;5053403;5055915;5057353;5058422;5061096;5064860	5008446;5009387;5037707;5038281;5040896;5042031;5046461;5047045;5050744;5050926;5053574;5056049;5057487;5058649;5061274;5069159	+	6477	5008318	5069159	-3.57482	-3.3901	-10.2418	2.92e-18	9.21e-17	30.9578	Down
ENSG00000182795	C1orf116	1	207191866;207198232;207200839;207205924	207196825;207198409;207201024;207206101	-	5502	207191866	207206101	-3.41242	-1.51845	-10.2569	2.68e-18	8.51e-17	30.9489	Down
ENSG00000174292	TNK1	17	7283853;7284156;7286155;7287289;7289880;7290294;7290697;7291725;7292107;7292290	7284066;7284433;7287183;7288073;7289974;7290473;7290776;7292023;7292202;7293093	+	3860	7283853	7293093	-2.57766	-0.722568	-10.2599	2.64e-18	8.38e-17	30.9425	Down
ENSG00000143502	SUSD4	1	223394161;223396591;223400936;223402539;223403880;223408257;223437749;223441844;223462465;223465781;223532167;223533545;223536620	223395562;223396973;223401080;223402792;223404089;223408442;223438160;223442017;223462619;223465993;223532463;223533653;223537544	-	4865	223394161	223537544	-2.95845	-1.59019	-10.2447	2.87e-18	9.07e-17	30.9031	Down
ENSG00000240505	TNFRSF13B	17	16832849;16833130;16833623;16835485;16835744;16836047;16836379;16842399;16852052;16855760;16875329	16832994;16833222;16833722;16835567;16835819;16836251;16836490;16844791;16852297;16855897;16875432	-	3696	16832849	16875432	-2.78251	-0.788017	-10.2504	2.79e-18	8.8e-17	30.886	Down
ENSG00000108576	SLC6A4	17	28521337;28530190;28534750;28536161;28537533;28538330;28539758;28542629;28543100;28544184;28545136;28545815;28548634;28549837;28562631	28525548;28530700;28534850;28536260;28537664;28538442;28539885;28542732;28543234;28544322;28545355;28545949;28549099;28549933;28563020	-	6983	28521337	28563020	-2.89017	-3.45275	-10.203	3.64e-18	1.14e-16	30.7582	Down
ENSG00000256152	RP11-463O12.3	12	123349882;123351248	123350044;123351568	+	484	123349882	123351568	-2.44108	-2.14858	-10.2004	3.69e-18	1.15e-16	30.6986	Down
ENSG00000239961	LILRA4	19	54844456;54845186;54848043;54848671;54849207;54849667;54850137	54845036;54845236;54848414;54848967;54849506;54849951;54850421	-	2171	54844456	54850421	-3.98003	-0.485155	-10.2201	3.3e-18	1.04e-16	30.6269	Down
ENSG00000156395	SORCS3	10	106400859;106602550;106675591;106737093;106802813;106849533;106865155;106899155;106907375;106916896;106918650;106924061;106927016;106937525;106959757;106960878;106970895;106974200;106976694;106977602;106982874;107005300;107006977;107012533;107015460;107016577;107022089;107023068	106401712;106602617;106675690;106737251;106802886;106849597;106865273;106899244;106907554;106917042;106918752;106924137;106927107;106937931;106959874;106961011;106971008;106974371;106976880;106977723;106983007;107005423;107007093;107012664;107015559;107016682;107022249;107024993	+	6182	106400859	107024993	-3.38161	-3.74078	-10.16	4.63e-18	1.44e-16	30.5198	Down
ENSG00000169877	AHSP	16	31539185;31539298;31539457;31539779	31539283;31539335;31539535;31540124	+	562	31539185	31540124	-4.96391	3.07699	-10.2507	2.78e-18	8.8e-17	30.4518	Down
ENSG00000073464	CLCN4	X	10125024;10126329;10153062;10155555;10162951;10165979;10174398;10174736;10176085;10180507;10181721;10188701;10201534	10125140;10126591;10153216;10155654;10163138;10166101;10174604;10174816;10176630;10180693;10182119;10188917;10205700	+	6750	10125024	10205700	-3.14433	1.36573	-10.1963	3.78e-18	1.18e-16	30.3392	Down
ENSG00000170128	GPR25	1	200842083	200843306	+	1224	200842083	200843306	-2.84602	-3.63721	-10.1249	5.64e-18	1.74e-16	30.3316	Down
ENSG00000120708	TGFBI	5	135364584;135369452;135379747;135380471;135381434;135388596;135389632;135390364;135391188;135392138;135392354;135394456;135396523;135396879;135397297;135398352;135398875	135364878;135369550;135379811;135380559;135385496;135388808;135389769;135391081;135391505;135392219;135392484;135394903;135396625;135397268;135397321;135398376;135399507	+	7835	135364584	135399507	-4.71506	3.59048	-10.2303	3.12e-18	9.8e-17	30.3096	Down
ENSG00000135074	ADAM19	5	156822542;156825169;156904312;156908235;156915273;156916110;156917318;156918623;156918843;156919981;156921695;156923902;156926581;156929811;156932677;156934064;156936309;156940432;156945831;156946847;156957815;156964921;156991381;156997454;156999278;157002611	156822687;156825222;156908010;156908951;156915497;156916194;156917462;156918731;156918920;156920185;156921803;156924097;156926670;156929988;156932816;156934148;156936475;156940513;156945896;156947039;156957891;156964999;156991451;156997988;156999283;157002783	-	7710	156822542	157002783	-2.79424	3.85148	-10.2305	3.11e-18	9.8e-17	30.3091	Down
ENSG00000169047	IRS1	2	227596033;227656854;227659705	227600966;227657101;227664475	-	9953	227596033	227664475	-2.69179	0.873676	-10.1719	4.33e-18	1.35e-16	30.2941	Down
ENSG00000089169	RPH3A	12	113008184;113012831;113012901;113029364;113055529;113087219;113088560;113089572;113155811;113228954;113229151;113229343;113229460;113229821;113251127;113266106;113269550;113274296;113275607;113279775;113285501;113288596;113303219;113304562;113305952;113307698;113311675;113312590;113312889;113313484;113314447;113316924;113319577;113321098;113325602;113327829;113328654;113330673;113333218;113334455	113008348;113012868;113013123;113029404;113055646;113087268;113088676;113089632;113155892;113228983;113229203;113229415;113229817;113230068;113251190;113266194;113269658;113274307;113275614;113279778;113285647;113288719;113303392;113304645;113307602;113307844;113311963;113312762;113312975;113313546;113314671;113317003;113319651;113321207;113325728;113327885;113328993;113332464;113333678;113336686	+	10381	113008184	113336686	-4.44917	-0.230911	-10.1658	4.48e-18	1.39e-16	30.2643	Down
ENSG00000240954	RPL4P1	14	22218553	22219830	+	1278	22218553	22219830	-2.04753	-2.33132	-10.1097	6.15e-18	1.88e-16	30.2133	Down
ENSG00000255987	RP11-1094M14.4	17	33841785	33842205	-	421	33841785	33842205	-3.00191	-2.2035	-10.1082	6.2e-18	1.9e-16	30.1752	Down
ENSG00000124256	ZBP1	20	56178902;56182109;56185205;56185589;56186783;56187947;56189943;56190568;56195275	56179825;56182356;56185423;56185751;56186986;56188386;56190229;56193137;56195632	-	5413	56178902	56195632	-2.77889	2.33878	-10.182	4.09e-18	1.28e-16	30.1738	Down
ENSG00000179841	AKAP5	14	64932217;64933825	64932331;64941221	+	7512	64932217	64941221	-2.25386	-0.113631	-10.1214	5.75e-18	1.77e-16	30.1362	Down
ENSG00000211950	IGHV1-24	14	106733144;106733534	106733448;106733639	-	411	106733144	106733639	-3.45998	-0.294983	-10.115	5.97e-18	1.83e-16	30.049	Down
ENSG00000162878	PKDCC	2	42275160;42280379;42281176;42281782;42284361	42275978;42280681;42281680;42282771;42285668	+	3925	42275160	42285668	-3.68459	-2.22293	-10.0883	6.93e-18	2.12e-16	30.0468	Down
ENSG00000088387	DOCK9	13	99445741;99448460;99449369;99449643;99452542;99457253;99459915;99460894;99461377;99461563;99462423;99476652;99478126;99479084;99481561;99481897;99483602;99483903;99489748;99497583;99498178;99498774;99500846;99502301;99505662;99508152;99512435;99515273;99515624;99519679;99520182;99520485;99532152;99532801;99533812;99534146;99535296;99536067;99537225;99537962;99538786;99540389;99540614;99540886;995…	99447002;99448467;99449507;99449743;99452732;99457463;99460061;99460929;99461382;99461719;99462545;99476758;99478229;99479141;99481776;99482010;99483784;99484047;99489863;99497626;99498314;99499938;99500893;99502367;99505776;99508285;99512776;99515386;99515802;99519790;99520265;99520631;99532223;99532926;99533881;99534261;99535385;99536153;99537346;99538085;99538878;99540477;99540801;99540965;995…	-	10061	99445741	99738879	-2.88596	2.56555	-10.1599	4.63e-18	1.44e-16	30.019	Down
ENSG00000237254	TRBV30	7	142510271;142510930	142510562;142511084	-	447	142510271	142511084	-3.19766	-2.99971	-10.0711	7.63e-18	2.32e-16	30.0009	Down
ENSG00000112782	CLIC5	6	45868045;45869357;45869498;45879361;45881515;45881965;45886672;45887863;45888388;45900431;45901961;45905142;45909284;45916993;45922872;45982020;45983217;46047440	45868258;45869456;45870992;45880476;45881549;45882284;45886805;45888101;45888451;45900535;45902068;45905334;45909390;45917118;45922981;45982451;45983586;46048132	-	5961	45868045	46048132	-2.6498	-2.29422	-10.0731	7.55e-18	2.3e-16	29.9919	Down
ENSG00000197635	DPP4	2	162848751;162851471;162851688;162862155;162865072;162865751;162868303;162870906;162873278;162873618;162873872;162875239;162875733;162876739;162877091;162877969;162879265;162881314;162888545;162890051;162891674;162894812;162895455;162895642;162902042;162903212;162903913;162929909;162930486	162849894;162851544;162851882;162862319;162865171;162865805;162868497;162870975;162873376;162873665;162874061;162875360;162875786;162876806;162877198;162878103;162879309;162881449;162888775;162890163;162891834;162894932;162895531;162895694;162902122;162903516;162904011;162930106;162931052	-	5009	162848751	162931052	-2.92545	1.8314	-10.1296	5.49e-18	1.7e-16	29.9264	Down
ENSG00000163995	ABLIM2	4	7967039;7984991;7985274;7986566;7994593;8000375;8007126;8008752;8010777;8012157;8021345;8021929;8029486;8031383;8034375;8037876;8043077;8046891;8055915;8062694;8073496;8079355;8082403;8089896;8098826;8108221;8160407	7968830;7985159;7985281;7986620;7994654;8000378;8007129;8009927;8010829;8012455;8021398;8022552;8029584;8031503;8034407;8038022;8043163;8046968;8055973;8062781;8073713;8079448;8082529;8090011;8099009;8108364;8160559	-	6048	7967039	8160559	-2.40696	-2.41208	-10.0539	8.41e-18	2.54e-16	29.898	Down
ENSG00000221946	FXYD7	19	35634154;35639597;35642157;35642536;35644797	35634268;35640598;35642385;35642576;35645204	+	1795	35634154	35645204	-3.28954	-2.24462	-10.0539	8.41e-18	2.54e-16	29.8677	Down
ENSG00000116983	HPCAL4	1	40144320;40149609;40150114;40156978	40148405;40149824;40150283;40157361	-	4856	40144320	40157361	-3.13815	-0.537012	-10.0689	7.73e-18	2.35e-16	29.8353	Down
ENSG00000151240	DIP2C	10	320130;327140;329212;332213;334304;355971;370579;372946;375373;387139;390749;390939;394581;395271;401488;403768;408430;409137;410314;410755;412215;415434;418953;428587;429967;430486;433685;435931;436204;436680;445049;454866;459853;461709;465005;468764;486811;518379;530721;532399;629529;629805;735434	323517;327263;329386;332287;334361;356032;370959;373116;375541;387269;390858;391050;394702;395394;402446;403877;408631;409251;410522;410961;412351;415573;419130;428701;430086;430579;433749;436033;436313;436803;445159;454957;460050;461828;465139;468973;486936;518489;530888;532470;629652;629900;735683	-	10003	320130	735683	-2.88207	-0.79658	-10.0533	8.44e-18	2.55e-16	29.7838	Down
ENSG00000178947	LINC00086	X	134555868;134557558	134556655;134561999	+	5230	134555868	134561999	-3.04133	-2.41601	-10.0195	1.02e-17	3.06e-16	29.6915	Down
ENSG00000155980	KIF5A	12	57943781;57957222;57957403;57957891;57958243;57958701;57960909;57961277;57962746;57963039;57963318;57963770;57965104;57965844;57966363;57968867;57969423;57969870;57970052;57970544;57971496;57971792;57972021;57974739;57975198;57975461;57976385;57976884;57978001	57944183;57957309;57957476;57957995;57958291;57958756;57960996;57961401;57962850;57963187;57963466;57963945;57965172;57966050;57966509;57969055;57969540;57969934;57970161;57970645;57971556;57971863;57972125;57974955;57975351;57975735;57976657;57976998;57980415	+	6261	57943781	57980415	-3.56182	-1.51297	-10.0292	9.66e-18	2.9e-16	29.6732	Down
ENSG00000065717	TLE2	19	2997636;3000645;3002351;3005435;3005719;3006418;3008867;3009540;3011020;3013667;3014568;3015651;3017838;3019281;3019970;3020512;3025018;3025402;3027827;3028317;3028704;3028879;3029548;3045724;3047561	2997953;3000721;3002501;3005582;3005966;3006667;3008943;3009700;3011158;3013816;3014612;3015758;3017857;3019771;3020225;3020587;3025373;3025645;3027871;3028380;3028810;3029165;3029620;3045797;3047633	-	4038	2997636	3047633	-2.90844	-0.0105422	-10.0363	9.29e-18	2.8e-16	29.6159	Down
ENSG00000127990	SGCE	7	94214542;94217090;94217623;94227242;94228087;94229009;94229937;94232602;94248070;94252637;94257514;94259031;94268653;94273918;94285302	94214827;94217124;94218044;94227316;94228449;94229035;94230169;94232764;94248268;94252709;94257671;94259153;94268760;94273979;94285521	-	2547	94214542	94285521	-2.97692	-2.94266	-9.9962	1.16e-17	3.46e-16	29.5873	Down
ENSG00000196159	FAT4	4	126237554;126315091;126319939;126328035;126329599;126336039;126337603;126355400;126367266;126369616;126384718;126389667;126397326;126398310;126400896;126402676;126408500;126411056	126242741;126315159;126320070;126328296;126329949;126336961;126337777;126355580;126367698;126373965;126384822;126389974;126397411;126398548;126401020;126402893;126408761;126414087	+	16439	126237554	126414087	-3.16149	-1.97892	-10.0033	1.12e-17	3.33e-16	29.575	Down
ENSG00000085276	MECOM	3	168801287;168804301;168806788;168807788;168810746;168812864;168818673;168819848;168825714;168830575;168833171;168838676;168840368;168845632;168849217;168851138;168851700;168861486;168862785;168864265;168864511;168867270;168986923;169098975;169283757;169381124	168802831;168804353;168806971;168808024;168810890;168813033;168818750;168820014;168825740;168830662;168834527;168839000;168840515;168845848;168849668;168851262;168851758;168861620;168864093;168864463;168865522;168867543;168987026;169099312;169283828;169381406	-	9103	168801287	169381406	-4.22453	-3.05943	-9.98709	1.22e-17	3.62e-16	29.5154	Down
ENSG00000184792	OSBP2	22	31089769;31090063;31090793;31137148;31160240;31166570;31169110;31199073;31218503;31238640;31240470;31266416;31268296;31277668;31283413;31284210;31285164;31285477;31286715;31289109;31289450;31289625;31301824	31090059;31090331;31091540;31137356;31160379;31166668;31169232;31199164;31218696;31238697;31240674;31266669;31268510;31277789;31283605;31284327;31285221;31285623;31286960;31289229;31289553;31290450;31303811	+	6820	31089769	31303811	-3.71871	2.93003	-10.0746	7.49e-18	2.28e-16	29.4847	Down
ENSG00000124772	CPNE5	6	36708552;36711466;36712045;36712825;36713164;36714173;36715998;36720357;36720811;36724022;36725062;36730694;36733112;36742738;36746631;36759810;36762367;36765942;36766232;36767744;36789890;36790834;36807059	36710263;36711539;36712102;36712927;36713292;36714354;36716044;36720397;36720872;36724075;36725186;36730769;36733153;36742842;36746734;36759873;36762426;36766018;36766271;36767847;36789936;36790874;36807778	-	4067	36708552	36807778	-2.69204	1.12327	-10.0184	1.03e-17	3.07e-16	29.4087	Down
ENSG00000198336	MYL4	17	45277812;45286401;45286708;45291165;45297270;45299048;45299746;45300380;45300875	45277952;45286521;45286923;45291285;45297419;45299221;45299823;45300843;45301045	+	1636	45277812	45301045	-4.12287	1.02634	-10.0338	9.42e-18	2.83e-16	29.4048	Down
ENSG00000156463	SH3RF2	5	145316142;145316268;145317386;145379621;145383621;145393310;145422593;145423329;145427335;145428638;145429627;145435385;145439429;145441989;145458023	145316257;145316713;145317869;145379890;145383716;145393624;145422689;145423417;145427426;145428808;145429690;145435794;145439787;145442879;145461354	+	7232	145316142	145461354	-3.17584	-3.86752	-9.95691	1.45e-17	4.26e-16	29.4022	Down
ENSG00000138311	ZNF365	10	64133951;64135303;64135940;64148155;64158499;64159287;64219500;64239635;64280207;64382863;64403502;64414603;64415127;64416156;64417763;64425889;64429967	64134217;64135619;64136695;64148335;64158536;64162217;64219556;64240047;64280356;64383010;64403723;64414690;64415391;64416246;64419032;64425962;64431771	+	9073	64133951	64431771	-3.08551	-2.09238	-9.96868	1.36e-17	4e-16	29.3915	Down
ENSG00000158578	ALAS2	X	55035488;55039919;55041180;55042011;55043919;55046753;55047485;55050190;55051151;55052253;55054184;55057375	55035776;55040081;55041448;55042175;55044098;55046937;55047707;55050300;55051273;55052448;55054290;55057497	-	2134	55035488	55057497	-5.15746	3.72898	-10.065	7.9e-18	2.39e-16	29.3771	Down
ENSG00000173208	ABCD2	12	39943835;39967518;39973337;39979954;39994373;39997714;39998564;40001401;40010790;40012479	39947933;39967643;39973421;39980099;39994518;39997808;39998732;40001516;40010970;40013553	-	6238	39943835	40013553	-3.0975	0.0868642	-9.9879	1.22e-17	3.61e-16	29.3256	Down
ENSG00000211974	IGHV2-70	14	107178820;107179217	107179130;107179338	-	433	107178820	107179338	-3.69799	-0.248155	-9.98667	1.23e-17	3.62e-16	29.312	Down
ENSG00000090920	FCGBP	19	40353963;40354261;40357377;40360856;40362718;40363864;40366028;40367298;40368303;40370195;40373945;40376313;40376631;40377759;40380119;40382283;40383551;40384562;40386446;40389652;40391998;40392316;40395804;40397967;40399239;40400250;40402134;40405919;40407936;40408254;40411638;40419597;40421092;40423979;40430290;40432966;40440471	40354136;40354532;40357760;40361055;40363291;40364435;40366571;40367914;40368876;40370532;40374086;40376512;40377225;40377932;40380711;40382826;40384167;40385135;40386783;40389793;40392197;40392910;40396396;40398510;40399855;40400823;40402471;40406060;40408135;40408848;40412230;40420164;40421696;40424549;40430639;40434213;40440533	-	16564	40353963	40440533	-3.19692	0.780051	-9.99426	1.18e-17	3.49e-16	29.274	Down
ENSG00000133424	LARGE	22	33558212;33617588;33668847;33673046;33679188;33700215;33712071;33733632;33777905;33780178;33828147;33958899;33960834;33968131;34000421;34022228;34046353;34052948;34157358;34252728;34257544;34269096;34285126;34315983;34318465;34318609	33562818;33617737;33670610;33673241;33679334;33700493;33712234;33733787;33778030;33780290;33828251;33959249;33961005;33968239;34000544;34022310;34046654;34053202;34157545;34252790;34257612;34269393;34285216;34316416;34318584;34318829	-	10687	33558212	34318829	-2.71087	-0.599479	-9.95966	1.43e-17	4.2e-16	29.2527	Down
ENSG00000256427	RP11-118B22.4	12	9399093;9408155;9410519	9399144;9408288;9410556	+	224	9399093	9410556	-3.25169	-2.79774	-9.93526	1.64e-17	4.78e-16	29.2374	Down
ENSG00000222037	IGLC6	22	23261707	23262023	+	317	23261707	23262023	-3.18262	-1.57847	-9.94461	1.55e-17	4.54e-16	29.2226	Down
ENSG00000119862	LGALSL	2	64681103;64681226;64682478;64682723;64683402;64685419	64681159;64681715;64682549;64682811;64683599;64688515	+	4003	64681103	64688515	-3.17315	1.4848	-9.99792	1.15e-17	3.43e-16	29.2103	Down
ENSG00000170271	FAXDC2	5	154198051;154202030;154202868;154209887;154214185;154214403;154215703;154217691;154218123;154230043;154238176;154238736	154200986;154202137;154204268;154210858;154214288;154214834;154215882;154217738;154218499;154230466;154238338;154238812	-	7222	154198051	154238812	-2.7591	3.00588	-10.019	1.02e-17	3.06e-16	29.1929	Down
ENSG00000173210	ABLIM3	5	148521046;148563015;148577782;148578607;148579879;148586571;148590289;148596522;148610212;148612792;148617011;148618811;148619322;148620031;148620239;148622054;148622911;148626045;148627345;148629378;148630010;148630922;148631764;148631907;148637854	148521671;148563152;148577965;148578685;148580183;148586697;148590382;148596609;148610270;148612863;148617166;148618840;148619451;148620180;148620337;148622147;148624578;148626109;148627492;148629407;148630068;148630982;148631771;148632400;148640105	+	7216	148521046	148640105	-3.68523	-1.12643	-9.94903	1.52e-17	4.44e-16	29.1922	Down
ENSG00000187017	ESPN	1	6484848;6488286;6500314;6500686;6500994;6504541;6505724;6508103;6508527;6508701;6510434;6511663;6517244;6517421;6520059;6521240	6485309;6488479;6500500;6500868;6501125;6504742;6505995;6508177;6508621;6509151;6510530;6512156;6517323;6517432;6521040;6521430	+	4109	6484848	6521430	-3.66029	-0.100977	-9.953	1.48e-17	4.35e-16	29.1103	Down
ENSG00000236320	SLFN14	17	33875144;33879749;33881595;33884022	33876092;33880463;33881723;33885117	-	2889	33875144	33885117	-3.60737	-0.317307	-9.94641	1.54e-17	4.5e-16	29.1026	Down
ENSG00000118898	PPL	16	4932508;4937136;4938103;4938720;4940185;4940729;4941444;4942036;4942756;4943542;4944468;4945262;4945595;4947676;4949014;4949224;4950831;4950965;4952407;4953887;4960851;4986985;5010565	4936048;4937228;4938219;4939062;4940337;4940922;4941950;4942214;4943371;4943822;4944619;4945408;4945717;4947771;4949121;4949385;4950872;4951090;4952527;4954041;4960950;4987136;5010742	-	7686	4932508	5010742	-4.01212	-2.28541	-9.9053	1.94e-17	5.62e-16	29.02	Down
ENSG00000237248	LINC00987	12	9392599;9393714	9393135;9395635	+	2459	9392599	9395635	-2.89392	-0.915701	-9.9095	1.89e-17	5.52e-16	28.9919	Down
ENSG00000174171	RP11-23P13.6	15	42184991;42189527;42189689;42190365	42188141;42189586;42189719;42190773	+	3651	42184991	42190773	-3.014	-0.337193	-9.90711	1.92e-17	5.58e-16	28.9231	Down
ENSG00000256128	LINC00944	12	127214333;127215309;127216842;127219691;127221212;127230807;127232477;127236710;127245478;127247961;127256625	127214512;127215349;127216953;127219944;127221377;127230878;127232673;127236997;127245603;127248044;127256957	-	1853	127214333	127256957	-2.89404	-2.74476	-9.87134	2.34e-17	6.77e-16	28.8884	Down
ENSG00000124225	PMEPA1	20	56223448;56228089;56234599;56265450;56266858;56275072;56284530;56285516;56286380	56227654;56228142;56234753;56265680;56266886;56275242;56284958;56285645;56286592	-	5619	56223448	56286592	-3.34221	0.329991	-9.90539	1.94e-17	5.62e-16	28.818	Down
ENSG00000109272	PF4V1	4	74718906;74719500;74719752	74719179;74719626;74719872	+	522	74718906	74719872	-3.60274	-3.49328	-9.85256	2.6e-17	7.49e-16	28.8021	Down
ENSG00000205809	KLRC2	12	10579453;10583198;10584705;10586390;10587085;10587594;10587911;10588399;10590301;10594826	10579476;10583901;10584805;10586541;10587129;10587638;10588009;10588592;10590351;10594899	-	1489	10579453	10594899	-3.23485	-3.76726	-9.84552	2.71e-17	7.78e-16	28.7825	Down
ENSG00000269783	GOLGA7B	10	99627889	99631294	+	3406	99627889	99631294	-3.01743	-3.90983	-9.83665	2.85e-17	8.11e-16	28.7433	Down
ENSG00000196169	KIF19	17	72322349;72324564;72338015;72338769;72339163;72340362;72340900;72342517;72343916;72344729;72346540;72346846;72348006;72348358;72348960;72349335;72349633;72350301;72350921;72351321	72322527;72325605;72338125;72338856;72339299;72340487;72341094;72342663;72344038;72345488;72346714;72347484;72348276;72348479;72349093;72349440;72349720;72350698;72351080;72351959	+	5640	72322349	72351959	-3.02165	-2.55645	-9.84488	2.72e-17	7.79e-16	28.7297	Down
ENSG00000061676	NCKAP1	2	183773843;183791544;183792845;183793511;183795423;183799130;183799993;183806798;183811755;183817133;183817521;183817841;183821190;183821869;183826887;183829404;183831944;183841621;183843562;183845972;183847549;183848014;183850899;183853758;183859567;183860429;183866681;183866855;183867702;183867961;183888534;183889706;183902720	183790546;183791993;183792954;183793627;183795516;183799560;183800231;183806891;183811890;183817230;183817651;183818059;183821772;183822324;183827006;183829536;183832089;183841679;183843643;183846104;183847655;183848110;183850955;183853914;183859615;183860566;183866771;183866997;183867758;183868053;183888644;183889723;183903586	-	22520	183773843	183903586	-3.23281	-0.501725	-9.87115	2.35e-17	6.77e-16	28.7239	Down
ENSG00000086717	PPEF1	X	18694029;18704257;18709032;18715964;18718170;18725773;18748282;18751866;18767910;18775743;18779648;18797128;18800484;18802017;18807239;18822010;18824521;18836157;18842041;18843869;18845394	18694250;18704350;18709213;18716050;18718554;18725945;18748426;18751926;18768073;18775859;18779694;18797294;18800520;18802166;18807391;18822195;18824663;18836263;18842204;18843953;18846039	+	3515	18694029	18846039	-3.27464	-2.35206	-9.84092	2.78e-17	7.95e-16	28.6903	Down
ENSG00000240671	IGKV1-8	2	89291928;89292349	89292223;89292450	-	398	89291928	89292450	-3.24452	-1.32053	-9.8401	2.79e-17	7.97e-16	28.6207	Down
ENSG00000227051	C14orf132	14	96505661;96506612;96517461;96552848	96505864;96506704;96517559;96560417	+	7966	96505661	96560417	-3.38512	-2.54204	-9.82591	3.02e-17	8.57e-16	28.6135	Down
ENSG00000248991	RP11-73G16.2	4	152840620;152842916;152860931;152864908	152840684;152843026;152861064;152865085	+	488	152840620	152865085	-3.58895	-4.47996	-9.8025	3.45e-17	9.71e-16	28.5616	Down
ENSG00000119714	GPR68	14	91698876;91703625;91710641;91720059	91701523;91703831;91710852;91720269	-	3278	91698876	91720269	-2.63523	-0.118534	-9.8421	2.76e-17	7.91e-16	28.5599	Down
ENSG00000211640	IGLV6-57	22	22550113;22550370	22550244;22550860	+	623	22550113	22550860	-3.27032	1.18609	-9.87127	2.35e-17	6.77e-16	28.5347	Down
ENSG00000087085	ACHE	7	100487615;100488790;100489955;100490786;100493423;100493680;100493761;100494174	100488709;100488959;100490439;100492009;100493541;100493753;100493902;100494594	-	3730	100487615	100494594	-4.23264	0.162306	-9.85515	2.57e-17	7.39e-16	28.4958	Down
ENSG00000128683	GAD1	2	171669723;171672624;171673072;171673765;171674279;171678228;171685478;171687460;171693303;171699079;171700312;171701843;171702216;171702519;171704186;171705193;171705577;171708998;171713528;171715314;171716219	171669932;171672766;171673562;171673926;171675183;171678659;171686382;171687702;171693393;171699269;171700667;171702131;171702295;171702573;171704302;171705304;171705860;171710532;171713635;171715403;171717661	+	8242	171669723	171717661	-3.93662	-1.28628	-9.80553	3.39e-17	9.56e-16	28.3971	Down
ENSG00000105976	MET	7	116312444;116335804;116339125;116364200;116364826;116371722;116380004;116380906;116395409;116397491;116397692;116398513;116399391;116403104;116409699;116411552;116411903;116414935;116417229;116417443;116418830;116422042;116423358;116435709;116435941	116312631;116335853;116340338;116364303;116364901;116371913;116380138;116381079;116395569;116397593;116397828;116398674;116399544;116403322;116409963;116411708;116412043;116415165;116417298;116417523;116419011;116422151;116423523;116435845;116438440	+	7109	116312444	116438440	-4.14105	-1.94328	-9.78691	3.76e-17	1.06e-15	28.3341	Down
ENSG00000117090	SLAMF1	1	160577890;160582278;160585526;160589566;160593886;160604403;160606801;160616660	160580588;160582370;160585558;160589639;160593975;160604687;160607319;160617085	-	4219	160577890	160617085	-2.54764	1.8131	-9.834	2.89e-17	8.2e-16	28.3054	Down
ENSG00000172183	ISG20	15	89179384;89180593;89181974;89182574;89190143;89198646	89179523;89180659;89182409;89182825;89195541;89199714	+	7363	89179384	89199714	-2.21111	3.931	-9.87074	2.35e-17	6.78e-16	28.3031	Down
ENSG00000253364	RP11-731F5.2	14	106110833;106114261;106114663;106115096	106111126;106114367;106114892;106115394	-	930	106110833	106115394	-2.9612	-2.81118	-9.7645	4.27e-17	1.19e-15	28.2983	Down
ENSG00000213658	LAT	16	28996147;28996370;28997034;28997163;28997861;28998120;28998887;29001254;29001510	28996248;28996838;28997061;28997767;28998035;28998214;29001160;29001340;29002104	+	4430	28996147	29002104	-2.39962	-0.15679	-9.78178	3.87e-17	1.09e-15	28.2436	Down
ENSG00000161544	CYGB	17	74523438;74524789;74527061;74527542;74527958;74533482;74546944	74524693;74525075;74527224;74527773;74528147;74533987;74547257	-	2949	74523438	74547257	-3.76446	-1.4609	-9.77149	4.1e-17	1.15e-15	28.2289	Down
ENSG00000246084	CTD-2506J14.1	14	97925153;97928141;97929969;97932833;97935622;97976592;98002975;98023754;98047535	97925264;97928669;97930496;97932955;97935722;97976702;98003015;98023818;98047938	+	2014	97925153	98047938	-2.73898	-2.39836	-9.74802	4.68e-17	1.31e-15	28.1918	Down
ENSG00000226104	AC011475.1	19	10751715;10752056	10751757;10752093	+	81	10751715	10752093	-2.68891	-3.00586	-9.73424	5.06e-17	1.4e-15	28.1472	Down
ENSG00000214269	LGMNP1	13	65532229	65533528	-	1300	65532229	65533528	-3.17858	-3.32787	-9.73165	5.13e-17	1.42e-15	28.1351	Down
ENSG00000211716	TRBV9	7	142239537;142239963	142239830;142240058	-	390	142239537	142240058	-2.59243	-1.59222	-9.73617	5e-17	1.39e-15	28.0868	Down
ENSG00000081052	COL4A4	2	227867427;227872734;227875029;227876897;227886764;227890518;227892618;227895159;227896661;227896864;227898126;227906864;227907793;227912191;227914784;227915693;227917021;227919310;227920661;227922155;227924121;227924852;227927246;227942610;227945159;227946831;227953369;227954584;227958841;227963410;227964336;227966220;227966581;227967505;227967860;227968688;227973297;227973549;227973940;227976394…	227872304;227873020;227875217;227877013;227886889;227890526;227892725;227895314;227896771;227896992;227898197;227906971;227907900;227912265;227914847;227915874;227917128;227919453;227920831;227922316;227924339;227924959;227927314;227942793;227945265;227946903;227953532;227954673;227959005;227963514;227964405;227966273;227966625;227967564;227967913;227968768;227973338;227973584;227974002;227976429…	-	9895	227867427	228028829	-2.71748	-1.21052	-9.73663	4.99e-17	1.39e-15	28.0606	Down
ENSG00000026751	SLAMF7	1	160709037;160709302;160717984;160719611;160720094;160722896	160709146;160709540;160718304;160719883;160722038;160724611	+	4604	160709037	160724611	-2.6903	3.01474	-9.81013	3.3e-17	9.35e-16	28.0277	Down
ENSG00000107186	MPDZ	9	13105703;13108935;13109951;13110635;13112023;13113010;13113930;13115247;13119501;13121738;13122086;13123152;13125215;13126515;13126679;13133823;13136711;13137956;13139904;13140842;13143465;13147547;13150510;13158017;13162690;13165366;13168365;13175751;13176135;13183417;13186269;13188783;13190113;13192130;13193166;13196120;13205035;13205915;13216773;13217179;13219558;13221371;13222232;13223570;132…	13107110;13109058;13110063;13110739;13112145;13113053;13114020;13115333;13120649;13121953;13122169;13123297;13125389;13126589;13126771;13136181;13136802;13138152;13140148;13140942;13143563;13147657;13150687;13158109;13162794;13165506;13168563;13175891;13176416;13183584;13186385;13188992;13190298;13192294;13193312;13196229;13205106;13206098;13216861;13217293;13219767;13221499;13222445;13223709;132…	-	11273	13105703	13279589	-3.51323	-3.25887	-9.71211	5.72e-17	1.58e-15	28.0172	Down
ENSG00000259357	RP11-316M1.12	1	150937736;150938308;150938607	150938240;150938439;150938734	+	765	150937736	150938734	-2.4387	-2.37002	-9.70943	5.81e-17	1.6e-15	27.9846	Down
ENSG00000174946	GPR171	3	150915619;150918696;150920891	150917226;150918784;150920988	-	1795	150915619	150920988	-3.05735	-0.0420823	-9.74327	4.81e-17	1.34e-15	27.9772	Down
ENSG00000233930	KRTAP5-AS1	11	1592583;1593971;1594487;1594879;1618478	1592816;1594298;1594703;1595093;1620414	+	2931	1592583	1620414	-2.65863	-2.95247	-9.70151	6.07e-17	1.67e-15	27.9658	Down
ENSG00000185761	ADAMTSL5	19	1505017;1506589;1507241;1507544;1507997;1508442;1510149;1510367;1510638;1510844;1511624;1512962	1506315;1506927;1507421;1507642;1508108;1508907;1510257;1510427;1510732;1511159;1511771;1513603	-	3867	1505017	1513603	-2.78766	-1.4962	-9.70445	5.97e-17	1.64e-15	27.8979	Down
ENSG00000248385	TARM1	19	54573149;54577172;54578076;54579135;54579470;54584576	54573414;54577468;54578366;54579170;54579813;54584634	-	1293	54573149	54584634	-4.04912	-0.509071	-9.72098	5.45e-17	1.51e-15	27.8369	Down
ENSG00000225528	RP3-370M22.8	22	40356401;40359924	40356923;40360687	+	1287	40356401	40360687	-2.31143	-1.54625	-9.68248	6.76e-17	1.85e-15	27.7954	Down
ENSG00000166833	NAV2	11	19372271;19734881;19799013;19799348;19799895;19854030;19864417;19890471;19901415;19905840;19913980;19953311;19954722;19961207;19967947;19970237;20005671;20044102;20044384;20048801;20049100;20057505;20065527;20066514;20070274;20071382;20072835;20075626;20077315;20078076;20083853;20089732;20089870;20099098;20099539;20101610;20104138;20104553;20112411;20113752;20114645;20117218;20119123;20122483;201…	19372574;19735508;19799063;19799528;19799897;19854147;19864469;19890543;19901673;19905908;19914140;19953336;19955823;19961319;19968055;19970626;20005793;20044341;20044678;20049013;20049247;20057643;20065818;20067216;20070741;20071447;20072879;20075786;20077503;20078174;20083905;20089755;20089944;20099181;20099650;20101755;20104146;20104725;20112564;20113914;20114745;20117313;20119291;20122718;201…	+	14577	19372271	20143144	-2.9419	0.543745	-9.71012	5.79e-17	1.6e-15	27.7367	Down
ENSG00000072682	P4HA2	5	131527531;131529085;131530619;131531105;131533899;131534014;131534572;131539441;131539775;131543401;131544831;131545977;131549609;131552890;131554238;131557738;131562390;131563232;131563831;131584600;131612902;131613400;131616475;131630871	131528964;131529261;131530951;131531423;131533964;131534073;131534625;131539540;131539845;131543577;131545024;131546216;131549746;131553541;131554361;131557784;131563071;131563775;131563951;131586649;131613293;131613615;131616647;131631008	-	8502	131527531	131631008	-2.51129	-0.050658	-9.68663	6.6e-17	1.81e-15	27.6982	Down
ENSG00000206560	ANKRD28	3	15708743;15717405;15718103;15718987;15719716;15720808;15720983;15725249;15727509;15731347;15736246;15736695;15737641;15749431;15751175;15752718;15753647;15755034;15756085;15762422;15765889;15776917;15778540;15793257;15797987;15807741;15822944;15836730;15837903;15855747;15900884	15712063;15717730;15718563;15719113;15719861;15720891;15721070;15726952;15727960;15731727;15736320;15736721;15737752;15749571;15751243;15752781;15753729;15755148;15756163;15762634;15766031;15777004;15778740;15793327;15798055;15807819;15823162;15836813;15839691;15855816;15901278	-	11276	15708743	15901278	2.12281	7.63152	9.77166	4.1e-17	1.15e-15	27.6905	Up
ENSG00000172380	GNG12	1	68167149;68173277;68242821;68299027	68171259;68173395;68243190;68299150	-	4724	68167149	68299150	-3.52324	-2.29232	-9.65786	7.75e-17	2.11e-15	27.6654	Down
ENSG00000100968	NFATC4	14	24834879;24836117;24836466;24836570;24837226;24838205;24840924;24841284;24842021;24842901;24844866;24845181;24845500	24834924;24836420;24836557;24836859;24837646;24839800;24841022;24841809;24842576;24843913;24844921;24845307;24848810	+	8437	24834879	24848810	-4.21735	-2.80056	-9.64481	8.34e-17	2.25e-15	27.6043	Down
ENSG00000110723	EXPH5	11	108376158;108388962;108398863;108408690;108409751;108412379;108422747;108438645;108464145;108464450	108385602;108389100;108398911;108408934;108409913;108412539;108422932;108438853;108464374;108464465	-	10843	108376158	108464465	-2.96227	-0.555853	-9.66286	7.54e-17	2.06e-15	27.5856	Down
ENSG00000111863	ADTRP	6	11712287;11713757;11717363;11723582;11728560;11735801;11736237;11738766;11766507;11767887;11768482;11770264;11778840;11779756;11803248;11807117	11712467;11714745;11717647;11723733;11728790;11735916;11736947;11738855;11766608;11768037;11768616;11770322;11779403;11779861;11803362;11807279	-	4150	11712287	11807279	-2.72918	-0.165365	-9.66459	7.47e-17	2.04e-15	27.5737	Down
ENSG00000224137	AC079767.4	2	208527099;208531405	208527246;208531748	+	492	208527099	208531748	-2.80023	-2.12843	-9.63488	8.82e-17	2.37e-15	27.5504	Down
ENSG00000080854	IGSF9B	11	133778459;133781781;133782190;133785185;133788919;133789637;133792072;133792464;133794715;133795634;133796811;133799566;133800879;133801348;133801550;133801966;133805512;133805948;133807271;133807705;133814115;133815956;133821828;133826586	133779172;133782013;133782257;133788197;133789000;133791292;133792117;133792625;133794799;133795860;133796986;133799677;133801029;133801464;133801690;133802108;133805657;133806089;133807388;133807995;133814261;133816187;133822111;133826880	-	8781	133778459	133826880	-3.01559	-0.218251	-9.66122	7.61e-17	2.07e-15	27.5431	Down
ENSG00000227184	EPPK1	8	144939497;144952606	144947466;144952632	-	7997	144939497	144952632	-3.51457	-0.579912	-9.64718	8.23e-17	2.23e-15	27.4706	Down
ENSG00000237438	CECR7	22	17517460;17525763;17528214;17537267;17537963;17541485	17518234;17525890;17528320;17537448;17540893;17541715	+	4354	17517460	17541715	-3.64385	-1.99109	-9.62254	9.45e-17	2.53e-15	27.4458	Down
ENSG00000238152	OR7E140P	12	8567376	8568401	-	1026	8567376	8568401	-3.77345	-3.99113	-9.60089	1.07e-16	2.85e-15	27.4313	Down
ENSG00000238269	PAGE2B	X	55101496;55102467;55103002;55103832;55105215	55101547;55102558;55103110;55103957;55105342	+	507	55101496	55105342	-2.69337	-3.15768	-9.59864	1.08e-16	2.89e-15	27.4059	Down
ENSG00000173706	HEG1	3	124684554;124689887;124690838;124692575;124696703;124709631;124709788;124716533;124720696;124721101;124724109;124728359;124729283;124731467;124733557;124738106;124739636;124746049;124748039;124774419	124689645;124689992;124691000;124692751;124696790;124709668;124709830;124716667;124720864;124721159;124724212;124728668;124729399;124732834;124733856;124738441;124739974;124746351;124748332;124774802	-	9925	124684554	124774802	-2.26605	3.08818	-9.69183	6.41e-17	1.76e-15	27.3804	Down
ENSG00000181754	AMIGO1	1	110046797;110052042	110051621;110052360	-	5144	110046797	110052360	-2.26164	1.49899	-9.64663	8.26e-17	2.23e-15	27.3215	Down
ENSG00000234389	AC007278.3	2	103055173;103055398;103056053	103055255;103055758;103056935	+	1327	103055173	103056935	-3.61684	1.21931	-9.65339	7.95e-17	2.16e-15	27.2914	Down
ENSG00000176083	ZNF683	1	26688125;26688607;26689517;26691023;26694084;26694949;26697124;26698955;26699754;26700769	26688513;26688666;26689645;26691717;26694288;26695076;26697241;26699266;26699851;26701013	-	2379	26688125	26701013	-3.35299	-0.855049	-9.5948	1.1e-16	2.94e-15	27.2137	Down
ENSG00000211666	IGLV2-14	22	23101189;23101393	23101275;23101707	+	402	23101189	23101707	-3.00004	2.69626	-9.65721	7.78e-17	2.12e-15	27.1923	Down
ENSG00000173868	PHOSPHO1	17	47300724;47303018;47304009;47306436;47307830	47302493;47303139;47304123;47306504;47308128	-	2375	47300724	47308128	-3.69375	0.809644	-9.62214	9.47e-17	2.54e-15	27.1598	Down
ENSG00000154122	ANKH	5	14704910;14712983;14713653;14716815;14741401;14741566;14745979;14749281;14751178;14755970;14758589;14768725;14788225;14868818;14870292	14711419;14713082;14713776;14717197;14741487;14742031;14746071;14749415;14751348;14756053;14758707;14769300;14788326;14869139;14871887	-	10868	14704910	14871887	-2.86466	3.21662	-9.65294	7.97e-17	2.16e-15	27.1266	Down
ENSG00000182183	FAM159A	1	53099016;53105647;53108535;53122462;53125073;53133071;53134159	53099347;53105739;53108674;53122737;53125252;53133360;53135355	+	2508	53099016	53135355	-2.83772	0.53767	-9.59308	1.11e-16	2.97e-15	27.0957	Down
ENSG00000168081	PNOC	8	28174503;28174649;28186652;28196165;28196557;28200459	28174570;28174833;28186800;28196305;28197725;28200872	+	2126	28174503	28200872	-2.88663	-0.126019	-9.56273	1.32e-16	3.51e-15	26.9953	Down
ENSG00000065361	ERBB3	12	56473641;56477097;56477535;56478779;56480303;56481361;56482327;56482532;56486531;56486770;56487129;56487548;56487883;56489041;56489449;56489732;56490532;56490829;56491569;56492035;56493432;56493622;56493958;56494845;56495313	56474166;56477332;56477686;56479400;56480456;56481946;56482440;56482780;56486604;56486860;56487334;56487776;56488340;56489311;56489590;56490406;56490630;56491014;56491724;56492764;56493529;56493813;56494084;56495145;56497289	+	8651	56473641	56497289	-2.59299	-2.89647	-9.52568	1.62e-16	4.3e-15	26.9926	Down
ENSG00000187902	SHISA7	19	55940107;55948972;55949928;55951978;55953560	55945163;55949121;55949977;55952132;55954230	-	6083	55940107	55954230	-4.01707	-2.20228	-9.51539	1.72e-16	4.54e-15	26.8569	Down
ENSG00000203805	PPAPDC1A	10	122216466;122263091;122263330;122273423;122278345;122280483;122334643;122340410;122346771;122348815	122216873;122263116;122263438;122273513;122278408;122280607;122334813;122341158;122347008;122349367	+	2534	122216466	122349367	-3.75647	-3.18387	-9.49406	1.94e-16	5.09e-15	26.8035	Down
ENSG00000064270	ATP2C2	16	84402133;84432105;84438033;84440194;84440793;84442011;84444174;84449089;84455996;84456235;84456794;84459341;84472645;84473033;84474463;84476116;84479935;84482139;84485527;84486744;84488424;84492726;84492876;84493112;84493212;84494956;84495320;84497220	84402320;84432215;84438850;84440255;84441070;84442100;84444513;84449197;84456145;84456303;84456869;84459657;84472896;84473130;84474564;84476205;84480036;84482295;84485697;84486977;84488590;84492794;84492992;84493198;84494407;84495208;84495735;84497793	+	6693	84402133	84497793	-4.206	-0.182851	-9.54204	1.48e-16	3.93e-15	26.7962	Down
ENSG00000246366	RP11-382J12.1	8	71520812;71526170;71528030;71543340;71544670;71558280;71564048;71564746;71565930;71572380	71521068;71526247;71528185;71543525;71545031;71558944;71564129;71564987;71566216;71575514	+	5450	71520812	71575514	-2.49402	-2.73587	-9.48637	2.02e-16	5.28e-15	26.7707	Down
ENSG00000189134	NKAPL	6	28227098	28228736	+	1639	28227098	28228736	-2.82799	-3.60348	-9.47531	2.15e-16	5.6e-15	26.7446	Down
ENSG00000179593	ALOX15B	17	7942335;7942704;7943220;7945687;7948147;7948556;7948801;7949986;7950225;7950576;7950882;7951063;7951704	7942620;7942923;7943301;7946202;7948319;7948702;7949004;7950072;7950394;7950697;7950982;7951233;7952452	+	3028	7942335	7952452	-3.99242	-2.21839	-9.49309	1.95e-16	5.11e-15	26.7343	Down
ENSG00000234663	AC104820.2	2	181966659;181973624;181976709;181988562;182056649;182091198;182102978;182127556;182152702;182187388;182204399;182205773;182206885;182218935;182227414;182263106	181966759;181973656;181976784;181988707;182056780;182091262;182103177;182127704;182152801;182187457;182204503;182205856;182207038;182219070;182227645;182264286	+	2964	181966659	182264286	-2.66344	-1.92494	-9.48282	2.06e-16	5.38e-15	26.702	Down
ENSG00000135423	GLS2	12	56864736;56865557;56866474;56867012;56867247;56868190;56868630;56868828;56869408;56870704;56871444;56871717;56871967;56872836;56873353;56874072;56881279;56881721	56865427;56866256;56866535;56867104;56867378;56868504;56868680;56868967;56869761;56870777;56871502;56871880;56872046;56872965;56873685;56874171;56881383;56882198	-	4062	56864736	56882198	-2.27245	-1.92646	-9.4805	2.09e-16	5.44e-15	26.7016	Down
ENSG00000112486	CCR6	6	167525295;167536257;167549526;167549728	167525502;167536711;167549631;167553184	+	4226	167525295	167553184	-2.67521	-3.258	-9.46513	2.28e-16	5.91e-15	26.6764	Down
ENSG00000211956	IGHV4-34	14	106829594;106829979	106829895;106830076	-	400	106829594	106830076	-2.65787	0.406768	-9.50942	1.78e-16	4.68e-15	26.6589	Down
ENSG00000139116	KIF21A	12	39687030;39695282;39696767;39698623;39701367;39703388;39705217;39709031;39709661;39709734;39711875;39713708;39715150;39719641;39720066;39723854;39724548;39725492;39725733;39726016;39726393;39726695;39727014;39730898;39733967;39734708;39735307;39735836;39740268;39745579;39750402;39751050;39751980;39756900;39760152;39760832;39761685;39763531;39763841;39836729	39688319;39695481;39696937;39698740;39701531;39703568;39706628;39709042;39709669;39709772;39712003;39713815;39716684;39719695;39720147;39724064;39724713;39725593;39725826;39726210;39726546;39726909;39727082;39731343;39734166;39734896;39735424;39735926;39740306;39745782;39750697;39751239;39752175;39757015;39760319;39760990;39761834;39763713;39764063;39837192	-	10144	39687030	39837192	-2.74192	0.971858	-9.51792	1.7e-16	4.48e-15	26.6345	Down
ENSG00000100003	SEC14L2	22	30792846;30793527;30794566;30795632;30796248;30802331;30803084;30803404;30805011;30805415;30806585;30811748;30812223;30818266	30793159;30793859;30794807;30795707;30796456;30802374;30803143;30803592;30805271;30805475;30806668;30812076;30812964;30821305	+	5984	30792846	30821305	-3.49985	-0.260793	-9.49021	1.98e-16	5.19e-15	26.565	Down
ENSG00000211660	IGLV2-23	22	23040274;23040599	23040481;23040892	+	502	23040274	23040892	-2.88333	1.64769	-9.51242	1.75e-16	4.61e-15	26.509	Down
ENSG00000260910	LINC00565	13	114629487	114631817	-	2331	114629487	114631817	-2.91157	-1.61244	-9.445	2.55e-16	6.59e-15	26.467	Down
ENSG00000250361	GYPB	4	144917257;144918492;144920409;144921213;144922338;144923724;144929545;144937955;144940404;145061752	144917457;144918787;144920602;144921628;144922436;144923847;144929602;144938037;144940498;145061844	-	1659	144917257	145061844	-4.3249	0.496063	-9.49006	1.98e-16	5.19e-15	26.4197	Down
ENSG00000255050	RP11-661A12.9	8	144655660;144655968;144656822;144657170;144658831	144655736;144656075;144656965;144657276;144659567	+	1173	144655660	144659567	-2.24369	-2.29034	-9.42145	2.91e-16	7.45e-15	26.397	Down
ENSG00000260641	RP11-1299A16.3	4	99580055	99585701	+	5647	99580055	99585701	-3.16066	-2.61851	-9.41273	3.05e-16	7.79e-15	26.3408	Down
ENSG00000226816	AC005082.12	7	23245632	23247664	+	2033	23245632	23247664	-4.15502	-2.83306	-9.41102	3.08e-16	7.85e-15	26.3162	Down
ENSG00000241351	IGKV3-11	2	89326668;89327133	89326963;89327228	-	392	89326668	89327228	-3.08032	2.66234	-9.4982	1.89e-16	4.98e-15	26.307	Down
ENSG00000110318	KIAA1377	11	101785746;101793372;101814996;101818762;101826523;101828899;101832472;101849078;101852620;101857563;101863509;101868330	101786143;101793491;101815141;101818873;101827674;101829097;101834611;101849190;101852695;101857772;101863573;101871789	+	8191	101785746	101871789	-3.11283	-0.195897	-9.43983	2.62e-16	6.76e-15	26.3061	Down
ENSG00000234456	MAGI2-AS3	7	79082198;79082903;79083276;79084149;79087967;79088723;79088852;79099743;79100099	79082507;79082971;79083560;79084323;79088315;79088769;79096786;79099995;79100524	+	9849	79082198	79100524	-4.48994	-1.08328	-9.43708	2.66e-16	6.86e-15	26.3027	Down
ENSG00000271858	XXcos-LUCA11.4	3	50402765;50403654;50404868;50404896;50405227	50403371;50403762;50404894;50404952;50405628	+	1202	50402765	50405628	-2.24867	-0.893782	-9.41926	2.94e-16	7.54e-15	26.2991	Down
ENSG00000170647	TMEM133	11	100862811	100864663	+	1853	100862811	100864663	-2.859	-2.70566	-9.40206	3.24e-16	8.22e-15	26.295	Down
ENSG00000178217	SH2D4B	10	82297658;82300575;82329910;82331187;82348386;82363335;82367055;82369180;82394041;82402752;82403749	82298271;82300689;82330072;82331334;82348533;82363551;82367256;82369307;82394261;82402811;82406316	+	4584	82297658	82406316	-2.97005	-2.70919	-9.39537	3.36e-16	8.51e-15	26.2555	Down
ENSG00000184515	BEX5	X	101408680;101409712;101410565;101410831	101409274;101409782;101410762;101411029	-	1063	101408680	101411029	-3.07643	-2.52917	-9.39476	3.37e-16	8.53e-15	26.2391	Down
ENSG00000081377	CDC14B	9	99252523;99258489;99262395;99271955;99276785;99277931;99284788;99285543;99285869;99296209;99296737;99300909;99301257;99304108;99314078;99324830;99327059;99327675;99329050;99380777;99381501	99255534;99258641;99266071;99272071;99277231;99278074;99284885;99285702;99286007;99296439;99296824;99301007;99301422;99304174;99314154;99325067;99327134;99327794;99329536;99381025;99382112	-	10457	99252523	99382112	-2.848	0.787913	-9.44249	2.58e-16	6.68e-15	26.2286	Down
ENSG00000185101	ANO9	11	417933;418720;419582;420929;421141;428088;428358;428475;428722;429474;430269;431694;433815;434024;441921	418589;419415;420860;421042;421286;428199;428394;428639;428826;430179;430403;433459;433937;434098;442011	-	6207	417933	442011	-2.5456	2.55008	-9.47348	2.17e-16	5.65e-15	26.2102	Down
ENSG00000239219	RP11-379K17.4	3	169657141;169661044;169672015;169683766	169657377;169667045;169672995;169684522	-	7977	169657141	169684522	-2.66331	-2.70571	-9.38072	3.65e-16	9.2e-15	26.1842	Down
ENSG00000134545	KLRC1	12	10594863;10598627;10599830;10601836;10602513;10602591;10603569;10605797;10606931	10594899;10599261;10600231;10601987;10602566;10603178;10603893;10605947;10607284	-	2698	10594863	10607284	-3.21197	-2.01267	-9.37103	3.85e-16	9.68e-15	26.0754	Down
ENSG00000139970	RTN1	14	60062694;60069783;60069930;60070479;60074003;60076840;60097164;60193637;60212426;60337108	60063505;60069841;60069976;60072820;60074325;60076950;60097532;60194431;60213199;60337684	-	6209	60062694	60337684	-3.87183	0.450167	-9.41465	3.02e-16	7.71e-15	26.0418	Down
ENSG00000197903	HIST1H2BK	6	27106073;27114188	27106460;27114619	-	820	27106073	27114619	2.21371	5.7565	9.44192	2.59e-16	6.69e-15	26.0338	Up
ENSG00000166510	CCDC68	18	52568740;52575017;52585144;52586502;52596031;52602051;52604064;52604833;52608228;52609906;52612619;52625168;52626414	52571646;52575093;52585227;52586607;52596113;52602179;52604508;52605328;52608314;52610078;52612708;52625279;52626739	-	5115	52568740	52626739	-3.05971	-2.83394	-9.35048	4.31e-16	1.08e-14	26.0126	Down
ENSG00000114812	VIPR1	3	42530791;42533820;42541536;42543404;42544104;42554243;42555241;42560715;42567379;42568885;42571226;42572271;42572963;42573295;42573734;42574358;42576835;42577582	42531170;42534022;42541908;42543721;42544305;42554441;42555346;42560822;42567485;42569615;42571743;42572424;42573023;42573361;42573825;42576596;42576876;42579059	+	7378	42530791	42579059	-3.1225	2.09714	-9.43466	2.7e-16	6.94e-15	26.0124	Down
ENSG00000097096	SYDE2	1	85622556;85630209;85634727;85643829;85646842;85655740;85665935	85624932;85630440;85634908;85643955;85648883;85656435;85666729	-	6451	85622556	85666729	-3.26868	-1.19711	-9.36595	3.96e-16	9.95e-15	25.9823	Down
ENSG00000160963	COL26A1	7	101006101;101063258;101090965;101176363;101183174;101187279;101188619;101190437;101192452;101194389;101196484;101199068;101200651	101006471;101063380;101091068;101176424;101183330;101187377;101188771;101190520;101192504;101194424;101196657;101199152;101202304	+	3155	101006101	101202304	-3.73939	-3.92109	-9.33597	4.68e-16	1.17e-14	25.9703	Down
ENSG00000236525	AC007278.2	2	103050417;103050935	103050750;103051800	+	1200	103050417	103051800	-3.7494	-0.202597	-9.38095	3.64e-16	9.2e-15	25.9379	Down
ENSG00000077943	ITGA8	10	15555948;15561289;15573049;15590454;15600073;15614210;15617488;15628583;15634224;15638512;15646207;15647723;15648284;15649676;15650234;15653509;15655608;15658513;15686029;15688845;15697353;15700998;15702878;15713602;15714623;15719591;15720721;15726003;15729937;15760765;15761562	15559243;15561411;15573150;15590567;15600201;15614368;15617593;15628663;15634303;15639298;15646354;15647790;15648421;15649830;15650289;15653536;15655766;15658558;15686220;15689050;15697405;15701054;15702921;15713646;15714748;15719636;15720782;15726126;15730037;15760898;15762124	-	7528	15555948	15762124	-3.48129	-2.82251	-9.33455	4.72e-16	1.17e-14	25.9129	Down
ENSG00000169116	PARM1	4	75858305;75937635;75959093;75971373	75858580;75938360;75959171;75975325	+	5034	75858305	75975325	-2.60101	0.569253	-9.37243	3.82e-16	9.63e-15	25.887	Down
ENSG00000198142	SOWAHC	2	110371911	110376563	+	4653	110371911	110376563	-3.36476	-1.48037	-9.34142	4.54e-16	1.13e-14	25.8672	Down
ENSG00000211727	TRBV7-6	7	142139278;142139722	142139575;142139815	-	392	142139278	142139815	-2.51409	-2.8713	-9.31305	5.31e-16	1.31e-14	25.8244	Down
ENSG00000221866	PLXNA4	7	131808091;131817808;131825358;131829878;131831269;131832659;131833302;131844232;131848901;131849893;131853063;131859537;131864446;131865345;131866140;131866856;131870058;131872230;131878821;131883244;131887405;131888082;131895702;131908286;131910920;131912210;131913105;131925825;131982850;132068247;132169517;132174051;132192265;132261181;132330687;132333273	131815333;131817958;131825570;131830266;131831459;131832758;131833405;131844391;131849047;131849959;131853331;131859679;131864680;131865491;131866379;131866949;131870222;131872366;131878938;131883395;131887595;131888178;131895902;131908400;131911019;131912363;131913228;131925925;131982981;132070054;132169772;132174233;132193538;132262060;132330802;132333447	-	16372	131808091	132333447	-2.81551	0.389747	-9.36031	4.08e-16	1.02e-14	25.8229	Down
ENSG00000181350	FAM211A	17	16344891;16350194;16351159;16365572;16395059	16347445;16350345;16351608;16365700;16395467	-	3695	16344891	16395467	-2.25244	1.6284	-9.3717	3.83e-16	9.66e-15	25.7802	Down
ENSG00000225783	MIAT	22	27042392;27043175;27051996;27053190;27053336;27054147;27056663;27059280;27061421;27063148;27064121	27042923;27043304;27052118;27053318;27053618;27054303;27056780;27059473;27062900;27063273;27072438	+	11590	27042392	27072438	-2.53571	3.7405	-9.41535	3.01e-16	7.69e-15	25.7725	Down
ENSG00000165895	ARHGAP42	11	100558384;100609174;100641072;100665836;100687446;100710135;100711291;100730092;100730285;100784183;100792225;100803887;100806934;100812515;100814490;100819188;100820648;100830581;100831646;100832415;100833140;100836402;100843906;100845190;100846788;100847546;100849718;100856805;100858244;100859444	100558563;100609229;100641169;100665897;100687587;100710323;100711402;100730153;100730638;100784284;100792335;100803991;100807063;100812615;100814599;100819266;100820687;100830676;100831720;100832499;100833198;100836507;100844065;100845334;100847168;100847702;100849780;100857083;100858323;100862668	+	6944	100558384	100862668	-2.89056	-0.821929	-9.32958	4.85e-16	1.21e-14	25.7691	Down
ENSG00000104154	SLC30A4	15	45771809;45778809;45779725;45781039;45782926;45795029;45803336;45814162;45814805	45777515;45778943;45779830;45781240;45783079;45795164;45803482;45814666;45815005	-	7293	45771809	45815005	-2.4883	-0.139084	-9.33503	4.7e-16	1.17e-14	25.7583	Down
ENSG00000211595	IGKJ3	2	89160733	89160770	-	38	89160733	89160770	-3.05638	-2.15303	-9.30275	5.63e-16	1.39e-14	25.712	Down
ENSG00000211694	TRGV10	7	38339412	38339923	-	512	38339412	38339923	-2.86153	-0.503429	-9.31499	5.26e-16	1.3e-14	25.6599	Down
ENSG00000006555	TTC22	1	55245385;55247998;55250224;55251656;55253715;55266270	55247452;55248150;55251317;55253668;55253770;55266940	-	6055	55245385	55266940	-2.83835	0.216133	-9.3257	4.95e-16	1.23e-14	25.648	Down
ENSG00000175449	RFESD	5	94982458;94982558;94987841;94988821;94989765;94990037;94991750;94995002;95006050;95020299	94982521;94983778;94988567;94988918;94989940;94990071;94993812;94995340;95006209;95020477	+	5062	94982458	95020477	-2.20766	1.02136	-9.32899	4.86e-16	1.21e-14	25.6242	Down
ENSG00000155158	TTC39B	9	15163620;15175017;15177695;15182305;15185278;15186585;15187969;15189572;15189702;15190552;15191188;15192588;15199859;15203821;15210086;15211264;15214136;15224338;15225915;15232230;15249040;15249916;15267912;15307082	15172107;15175133;15177812;15182413;15185526;15187033;15188130;15189631;15189790;15190660;15191253;15192693;15199923;15203888;15210162;15211395;15214247;15224503;15226010;15232442;15249685;15250114;15267946;15307358	-	12208	15163620	15307358	-2.09216	2.6404	-9.36364	4.01e-16	1.01e-14	25.6211	Down
ENSG00000152952	PLOD2	3	145787227;145788829;145789064;145790344;145791074;145793712;145796903;145799525;145802956;145804574;145806373;145809587;145820542;145822066;145824319;145828072;145838899;145841052;145841925;145878576;145881381	145788659;145788957;145789210;145790452;145791444;145795711;145797044;145799650;145804522;145804695;145806602;145809688;145820639;145822129;145824431;145828235;145839035;145841112;145842016;145878954;145881440	-	7646	145787227	145881440	-3.96681	-2.05296	-9.28914	6.07e-16	1.49e-14	25.5985	Down
ENSG00000226031	FGF13-AS1	X	137793614;137794269;137796299;137796886;137798053	137793780;137794304;137796427;137796971;137798779	+	1145	137793614	137798779	-3.48052	-4.57701	-9.25955	7.16e-16	1.76e-14	25.5831	Down
ENSG00000205221	VIT	2	36923833;36943496;36956569;36970243;36982064;36986112;36994237;37000934;37002145;37008870;37010483;37014272;37014932;37028444;37032581;37035615;37041326	36924116;36943565;36956634;36970399;36982197;36986818;36994428;37000990;37002210;37008914;37010545;37014419;37015197;37028547;37032807;37036128;37041935	+	3710	36923833	37041935	-3.58752	-3.43158	-9.26399	6.98e-16	1.71e-14	25.5553	Down
ENSG00000092096	SLC22A17	14	23815515;23816310;23816669;23817100;23817370;23817715;23820128;23820961;23821157;23821855	23816145;23816421;23816940;23817205;23817515;23818971;23820881;23821064;23821785;23822121	-	4278	23815515	23822121	-2.78744	-0.172283	-9.29524	5.87e-16	1.45e-14	25.5259	Down
ENSG00000198555	RP11-598D12.4	16	33778506;33780300;33781223;33781916;33782985;33783207;33783431;33783844;33784076;33784283;33784472;33784654;33785006;33786160;33789702	33778731;33780431;33781472;33781973;33783119;33783310;33783525;33783999;33784206;33784385;33784563;33784824;33785177;33786353;33790097	+	2415	33778506	33790097	-3.25603	-3.56242	-9.24998	7.55e-16	1.84e-14	25.4943	Down
ENSG00000211593	IGKJ5	2	89160080	89160117	-	38	89160080	89160117	-2.93086	-1.64164	-9.25694	7.26e-16	1.78e-14	25.4317	Down
ENSG00000166033	HTRA1	10	124221041;124248418;124248938;124266207;124266886;124268172;124269612;124271486;124273707	124221640;124248517;124249142;124266401;124266918;124268286;124269669;124271581;124274424	+	2120	124221041	124274424	-3.22565	-2.73899	-9.23894	8.03e-16	1.95e-14	25.3908	Down
ENSG00000160180	TFF3	21	43731777;43733595;43735403	43732379;43733796;43735761	-	1164	43731777	43735761	-4.01121	-2.20027	-9.2385	8.05e-16	1.95e-14	25.3271	Down
ENSG00000268927	FLJ00418	16	70695570	70699739	+	4170	70695570	70699739	-2.98534	-3.83349	-9.2118	9.33e-16	2.24e-14	25.3054	Down
ENSG00000111907	TPD52L1	6	125440195;125474795;125475335;125524785;125540991;125550213;125552353;125569428;125573168;125578244;125581109;125582157	125440534;125475116;125475678;125524923;125541339;125550412;125552383;125569621;125574945;125578326;125581526;125585553	+	7595	125440195	125585553	-3.29643	-3.42666	-9.20926	9.47e-16	2.27e-14	25.2617	Down
ENSG00000211651	IGLV1-44	22	22735135;22735410	22735294;22735715	+	466	22735135	22735715	-3.11538	1.68443	-9.28974	6.05e-16	1.49e-14	25.2541	Down
ENSG00000272540	XXbac-BPG252P9.9	6	30690882	30691654	-	773	30690882	30691654	-2.07319	-0.517604	-9.2233	8.76e-16	2.12e-14	25.1979	Down
ENSG00000186310	NAP1L3	X	92925929	92928567	-	2639	92925929	92928567	-3.13396	-1.35115	-9.21389	9.23e-16	2.22e-14	25.1635	Down
ENSG00000230006	ANKRD36BP2	2	89065324;89072490;89072909;89076018;89077719;89082229;89082370;89084115;89084238;89085987;89086108;89087835;89087959;89091938;89096799;89100447;89104893	89065713;89072561;89073085;89076092;89079082;89082279;89082442;89084143;89084443;89086015;89086180;89087863;89088031;89092011;89096940;89104394;89106126	+	8039	89065324	89106126	-2.79909	0.834897	-9.24723	7.67e-16	1.87e-14	25.1483	Down
ENSG00000211829	TRDC	14	22931924;22932766;22933196;22934525	22932202;22932831;22933315;22934779	+	720	22931924	22934779	-2.6288	0.25488	-9.20279	9.81e-16	2.35e-14	24.9834	Down
ENSG00000146955	RAB19	7	140103843;140107379;140110773;140111616;140125682	140104017;140107647;140110855;140111857;140126050	+	1138	140103843	140126050	-3.31485	-1.97484	-9.16813	1.19e-15	2.83e-14	24.951	Down
ENSG00000248905	FMN1	15	33057747;33069036;33091005;33096482;33103096;33149216;33152881;33180373;33191035;33191996;33194112;33200360;33202675;33218375;33256308;33260915;33300215;33354868;33358712;33381000;33441985;33445249;33472399;33486110;33486779	33066555;33069120;33091154;33096533;33103312;33149308;33153038;33180493;33191094;33192453;33194241;33200779;33202736;33218462;33256458;33261678;33300276;33357275;33360363;33381175;33443580;33447246;33472463;33486261;33486897	-	20046	33057747	33486897	-3.22436	1.45422	-9.23053	8.41e-16	2.04e-14	24.9462	Down
ENSG00000156299	TIAM1	21	32490734;32496257;32499383;32502531;32503208;32508251;32513436;32513643;32519213;32524954;32525384;32526565;32537279;32554738;32559317;32567540;32575224;32582361;32584947;32589869;32595722;32598042;32617804;32624058;32638326;32649048;32711558;32716453;32836296;32931240;32932232	32493155;32497012;32499470;32502633;32503266;32508359;32513554;32513822;32519321;32525079;32525452;32526744;32537382;32554962;32559403;32567621;32575328;32582531;32585788;32590015;32595907;32598266;32617976;32624505;32639299;32649224;32711737;32716594;32836348;32931290;32932290	-	8751	32490734	32932290	-2.83277	2.58459	-9.24537	7.74e-16	1.89e-14	24.926	Down
ENSG00000099139	PCSK5	9	78505560;78547295;78601048;78638654;78641877;78682871;78686642;78710806;78722167;78749025;78771961;78773899;78784620;78789902;78794512;78796314;78799589;78803494;78804010;78804547;78808153;78842419;78848376;78853875;78855532;78907149;78910191;78911581;78917053;78923561;78925572;78936338;78937968;78942925;78947349;78953146;78965744;78968949;78973429	78506289;78547399;78601161;78638797;78641953;78682959;78686814;78711018;78722267;78749128;78772078;78774087;78784756;78790478;78794614;78796507;78799673;78803591;78804139;78804662;78810805;78842521;78848512;78854081;78855600;78907191;78910327;78911781;78917133;78923644;78925767;78936555;78938204;78943155;78947526;78953363;78965844;78969135;78977255	+	12705	78505560	78977255	-2.78051	1.41125	-9.21226	9.31e-16	2.24e-14	24.8852	Down
ENSG00000100450	GZMH	14	25075686;25076355;25076818;25077470;25078765	25075952;25076612;25076953;25077618;25078905	-	951	25075686	25078905	-2.71301	1.9337	-9.22299	8.77e-16	2.12e-14	24.8831	Down
ENSG00000176720	BOK	2	242498136;242498870;242501763;242509540;242511712	242498408;242499118;242501891;242509703;242513546	+	2650	242498136	242513546	-2.76526	-3.00348	-9.13665	1.42e-15	3.35e-14	24.8573	Down
ENSG00000198838	RYR3	15	33603163;33765620;33795832;33822793;33825512;33831551;33832992;33835823;33840331;33842361;33855038;33858879;33872177;33873709;33876596;33878199;33893620;33895324;33905384;33916008;33920672;33922141;33923411;33925150;33926787;33927815;33928577;33936512;33938552;33939625;33941273;33944919;33951921;33952398;33954354;33955738;33961555;33962620;33988419;33990083;33991905;33993178;33999120;34014916;340…	33603297;33765739;33795939;33822867;33825590;33831663;33833091;33835916;33840405;33842517;33855211;33859000;33872345;33873844;33876691;33878317;33893753;33895565;33905576;33916224;33920776;33922244;33923494;33925309;33926934;33928020;33928751;33936720;33938727;33939661;33941436;33945084;33952007;33952624;33955149;33955938;33961657;33962757;33988692;33990197;33992034;33993281;33999255;34015096;340…	+	16041	33603163	34158303	-3.87292	-0.413914	-9.17796	1.13e-15	2.69e-14	24.8345	Down
ENSG00000167371	PRRT2	16	29823177;29823427;29824311	29823357;29823672;29827201	+	3318	29823177	29827201	-2.90125	-2.07572	-9.13352	1.44e-15	3.41e-14	24.7833	Down
ENSG00000115607	IL18RAP	2	103035149;103035905;103039616;103040271;103040691;103053672;103057772;103059660;103061649;103063530;103067308;103068226	103035400;103036257;103039807;103040650;103040874;103053822;103057837;103059783;103061800;103063667;103067481;103069025	+	2966	103035149	103069025	-3.07511	2.9491	-9.22767	8.55e-16	2.07e-14	24.7824	Down
ENSG00000169744	LDB2	4	16503164;16507463;16510158;16513604;16587545;16590332;16597326;16628360;16652788;16655350;16675823;16727958;16743078;16752473;16754030;16760781;16828053;16890297;16890864;16894694;16899977	16504754;16508850;16510309;16513727;16587628;16590455;16597498;16628616;16652841;16655442;16675942;16728125;16743159;16752550;16754081;16760998;16828183;16890381;16890990;16894722;16900432	-	5586	16503164	16900432	-3.17077	-2.99345	-9.12256	1.53e-15	3.62e-14	24.7679	Down
ENSG00000185532	PRKG1	10	52750945;52833934;52912924;53227483;53564345;53667267;53806537;53814244;53822297;53822548;53841357;53893600;53921649;54011330;54031110;54032152;54040549;54041913;54048486;54048691;54049984;54053562	52751404;52834661;52913090;53227596;53564450;53667330;53806686;53814321;53822391;53822622;53841417;53893665;53921723;54011426;54031249;54032241;54040690;54042076;54048608;54048753;54050050;54058110	+	7674	52750945	54058110	-3.52598	-3.80629	-9.11134	1.63e-15	3.82e-14	24.7412	Down
ENSG00000047634	SCML1	X	17755588;17755845;17761989;17767520;17769935;17771378	17755800;17756102;17764218;17768413;17770086;17773105	+	5475	17755588	17773105	-2.59432	1.39294	-9.18107	1.11e-15	2.65e-14	24.7319	Down
ENSG00000163697	APBB2	4	40812044;40823888;40825661;40827904;40828803;40832475;40844387;40859002;40892326;40892866;40894412;40936473;40936631;40946882;41015600;41035253;41067593;41102656;41120106;41140059;41145004;41179576;41195810;41209854;41216422;41218523	40818276;40824483;40825776;40827987;40829236;40832600;40844533;40859209;40892508;40892931;40895428;40936533;40937643;40947090;41016415;41035321;41067690;41102767;41120222;41140173;41145159;41179707;41196162;41209925;41216635;41218731	-	12956	40812044	41218731	-3.56943	0.169789	-9.16151	1.23e-15	2.94e-14	24.6949	Down
ENSG00000251039	IGKV2D-40	2	89890601;89890988	89890616;89891307	+	336	89890601	89891307	-3.51353	-2.00226	-9.11955	1.56e-15	3.67e-14	24.6795	Down
ENSG00000086967	MYBPC2	19	50936160;50938418;50939033;50939269;50939874;50940730;50940916;50944137;50945438;50946751;50946968;50949137;50951482;50954086;50954537;50955121;50957277;50957522;50958365;50958767;50961844;50962175;50962368;50963297;50964799;50965157;50967488;50969452	50936229;50938507;50939119;50939417;50939991;50940778;50940975;50944333;50945570;50946875;50947073;50949309;50951647;50954192;50954566;50955260;50957436;50957626;50958553;50958901;50962011;50962263;50962563;50963436;50964958;50965293;50967789;50969578	+	3708	50936160	50969578	-2.65269	-2.48572	-9.09744	1.76e-15	4.12e-14	24.6169	Down
ENSG00000101298	SNPH	20	1246960;1247298;1275595;1276420;1277789;1281206;1285522	1247041;1247404;1275622;1277065;1277896;1281355;1289972	+	5572	1246960	1289972	-2.14109	1.30478	-9.14873	1.32e-15	3.14e-14	24.5999	Down
ENSG00000246363	RP11-13A1.1	12	89404458;89408469;89413330	89407094;89408645;89413456	-	2941	89404458	89413456	-2.80282	-3.2089	-9.08472	1.89e-15	4.41e-14	24.5841	Down
ENSG00000171724	VAT1L	16	77822427;77850818;77859143;77896645;77910267;77913066;77915994;77918505;78005747;78011494	77822812;77850947;77859358;77896787;77910370;77913121;77916305;77918699;78005830;78014004	+	4137	77822427	78014004	-4.02697	-2.39083	-9.09455	1.79e-15	4.18e-14	24.5526	Down
ENSG00000196517	SLC6A9	1	44457172;44462155;44463527;44466439;44466836;44467062;44467985;44468184;44468525;44474025;44475637;44475864;44477233;44480302;44482066;44482719;44489920;44496978	44457664;44463411;44463697;44466727;44466970;44467299;44468088;44468318;44468657;44474295;44475768;44476554;44477394;44480515;44482228;44483012;44490034;44497139	-	5159	44457172	44497139	-2.6587	1.42811	-9.13032	1.47e-15	3.47e-14	24.4405	Down
ENSG00000211772	TRBC2	7	142498725;142499628;142499789;142500187	142499111;142499645;142499895;142500432	+	758	142498725	142500432	-2.8592	5.21156	-9.18514	1.08e-15	2.59e-14	24.4145	Down
ENSG00000138759	FRAS1	4	78978724;78987139;78989707;78991616;79158664;79166385;79173546;79176396;79186179;79187988;79188395;79199809;79202552;79203974;79205559;79207559;79229220;79236748;79238522;79239964;79240514;79254426;79258828;79284667;79285062;79290992;79293872;79295265;79296893;79300880;79305213;79308529;79321888;79328817;79334123;79340103;79343017;79345542;79350249;79351446;79353511;79359724;79360056;79362316;793…	78979239;78987170;78989843;78993261;79158771;79166479;79173705;79176529;79186262;79188089;79188586;79199898;79202587;79204121;79205702;79207693;79229363;79236888;79238662;79240140;79240807;79254566;79259191;79284819;79285208;79291138;79294012;79295405;79297033;79301150;79305297;79308855;79322041;79328995;79334239;79340217;79343154;79345574;79350380;79351571;79353758;79359872;79360218;79362451;793…	+	18960	78978724	79465423	-2.95816	-3.65219	-9.04213	2.39e-15	5.54e-14	24.3704	Down
ENSG00000134954	ETS1	11	128328656;128333404;128350086;128354714;128355964;128359185;128360352;128374886;128391808;128406307;128426186;128441703;128442957;128457381	128332471;128333845;128350346;128354966;128356041;128359385;128360471;128375289;128392205;128406678;128426330;128442209;128443039;128457453	-	7153	128328656	128457453	-2.52725	6.97352	-9.17651	1.14e-15	2.71e-14	24.3404	Down
ENSG00000211953	IGHV3-30	14	106791005;106791411	106791309;106791536	-	431	106791005	106791536	-2.79221	1.55419	-9.11216	1.62e-15	3.81e-14	24.3116	Down
ENSG00000174255	ZNF80	3	113953483	113956425	-	2943	113953483	113956425	-2.95022	-2.93608	-9.03719	2.46e-15	5.69e-14	24.3037	Down
ENSG00000143365	RORC	1	151778547;151783801;151787389;151789140;151789671;151798406;151801905;151803404;151804201	151780109;151787265;151787901;151789281;151789756;151798567;151801934;151803608;151804348	-	6314	151778547	151804348	-2.84058	-1.03674	-9.04952	2.3e-15	5.33e-14	24.2501	Down
ENSG00000188536	HBA2	16	222846;223471	223462;223709	+	856	222846	223709	-5.65154	5.59022	-9.15194	1.3e-15	3.09e-14	24.2318	Down
ENSG00000236213	AC006369.2	2	37827279;37839316;37869884;37871560;37873819	37827505;37839401;37870070;37871584;37873841	+	548	37827279	37873841	-2.32535	-2.56533	-9.02386	2.65e-15	6.1e-14	24.2306	Down
ENSG00000234184	RP5-887A10.1	1	81001440;81006274;81106969;81109910;81112248	81001627;81006321;81107086;81110038;81112473	+	709	81001440	81112473	-2.87496	-2.80595	-9.02418	2.64e-15	6.1e-14	24.2278	Down
ENSG00000182010	RTKN2	10	63942794;63952953;63959513;63964616;63974788;63976877;63977954;63982997;63995825;63997916;64000901;64005758;64022384;64028310	63944146;63958202;63959620;63964781;63974850;63977008;63978060;63983091;63996022;63999524;64000954;64005816;64022580;64028466	-	9548	63942794	64028466	-2.00829	1.09698	-9.07216	2.03e-15	4.72e-14	24.2156	Down
ENSG00000243466	IGKV1-5	2	89246819;89247240	89247114;89247475	-	532	89246819	89247475	-3.01543	2.67931	-9.11205	1.62e-15	3.81e-14	24.171	Down
ENSG00000262831	RP11-498C9.2	17	79801041;79801475	79801209;79801834	+	529	79801041	79801834	-2.84705	-1.93614	-9.02269	2.66e-15	6.13e-14	24.1693	Down
ENSG00000150907	FOXO1	13	41129804;41133646;41136826;41239720	41133171;41134997;41136901;41240734	-	5811	41129804	41240734	-2.52332	4.36095	-9.11281	1.62e-15	3.8e-14	24.0558	Down
ENSG00000129682	FGF13	X	137713735;137717618;137785146;137790980;137792979;137821404;137939674;137946739;138067180;138072670;138285578;138286221;138287083;138304746	137715147;137717816;137785249;137791090;137793827;137821515;137939841;137946812;138067253;138072729;138285687;138286433;138287168;138304939	-	3767	137713735	138304939	-4.2467	-1.91949	-9.01103	2.84e-15	6.52e-14	24.0472	Down
ENSG00000109956	B3GAT1	11	134248398;134251539;134251818;134252604;134253574;134257442;134279602;134281701	134250641;134251711;134251918;134252900;134257091;134262247;134279775;134281812	-	11425	134248398	134281812	-2.98148	-0.357417	-9.02049	2.7e-15	6.19e-14	24.02	Down
ENSG00000153404	PLEKHG4B	5	140373;143162;143495;144942;151628;154990;155460;156186;156888;161898;162837;169168;171158;171329;173012;174033;179666;181629;182119	140831;143371;143618;145035;151714;155106;155558;156325;157225;162059;163663;169707;171247;171559;173182;174213;179869;181790;190085	+	12203	140373	190085	-4.3413	-3.3936	-8.97581	3.45e-15	7.85e-14	23.9571	Down
ENSG00000174136	RGMB	5	98104354;98104998;98106057;98108646;98109339;98115284;98128789;98134165	98104566;98105329;98106377;98108679;98109910;98116889;98132198;98134347	+	6671	98104354	98134347	-2.86684	0.171855	-9.01025	2.85e-15	6.54e-14	23.9148	Down
ENSG00000211594	IGKJ4	2	89160398	89160434	-	37	89160398	89160434	-2.78152	-1.57674	-8.97552	3.46e-15	7.86e-14	23.8888	Down
ENSG00000171772	SYCE1	10	135367404;135368348;135368855;135369101;135369284;135369485;135370263;135370571;135371368;135371671;135372381;135378961;135381692;135382864	135367832;135368633;135368942;135369211;135369407;135369551;135370326;135370660;135371422;135371718;135373657;135379138;135381795;135382876	-	2934	135367404	135382876	-3.40125	-4.06685	-8.94422	4.11e-15	9.22e-14	23.8461	Down
ENSG00000260592	CTA-363E6.6	16	19488238;19498251;19499146	19488402;19498642;19499221	-	633	19488238	19499221	-3.547	-2.7826	-8.95635	3.85e-15	8.68e-14	23.8374	Down
ENSG00000124466	LYPD3	19	43964939;43967278;43968157;43969645	43965999;43968115;43968608;43969812	-	2519	43964939	43969812	-2.63209	-0.459564	-8.97869	3.4e-15	7.75e-14	23.8204	Down
ENSG00000085733	CTTN	11	70244510;70251371;70253404;70253624;70255937;70256406;70260648;70261769;70262846;70265852;70267576;70271438;70275157;70277297;70279207;70279731;70281132	70244720;70251467;70253490;70254448;70256066;70256536;70260758;70262310;70263229;70266616;70269101;70271507;70275305;70277386;70279384;70279824;70282690	+	6949	70244510	70282690	-3.18936	1.59364	-9.0277	2.59e-15	5.99e-14	23.8146	Down
ENSG00000163898	LIPH	3	185224050;185229312;185232198;185234855;185236930;185241859;185245272;185251359;185252553;185264665;185270211	185226665;185229485;185232309;185234950;185237097;185241948;185245373;185251467;185252920;185264760;185270401	-	4122	185224050	185270401	-2.78703	-3.40535	-8.94108	4.18e-15	9.36e-14	23.8118	Down
ENSG00000228278	ORM2	9	117092149;117093072;117093847;117094106;117095349	117092856;117093142;117093954;117094209;117095532	+	1175	117092149	117095532	-4.21444	-1.75302	-8.9663	3.64e-15	8.25e-14	23.7898	Down
ENSG00000184860	SDR42E1	16	82031221;82033906;82034396;82041246;82044992	82033829;82034022;82034489;82041473;82045093	-	3150	82031221	82045093	-3.08225	-1.60397	-8.95195	3.94e-15	8.86e-14	23.7482	Down
ENSG00000151079	KCNA6	12	4918342;4959904	4923944;4960277	+	5977	4918342	4960277	-2.82411	-2.42284	-8.93658	4.29e-15	9.57e-14	23.7282	Down
ENSG00000156475	PPP2R2B	5	145967936;145971612;145972534;145979854;146017814;146030110;146070691;146077542;146080608;146130785;146236062;146257565;146258695;146299247;146301888;146414732;146420280;146434161;146435228;146460622;146464146	145969789;145971756;145972625;145980023;146017978;146030287;146070803;146077707;146080705;146131133;146236146;146258457;146258733;146299405;146302139;146414803;146420368;146434222;146435700;146461054;146464347	-	6089	145967936	146464347	-2.61565	-0.451684	-8.96121	3.74e-15	8.46e-14	23.7248	Down
ENSG00000237604	AP001056.1	21	45595372;45595563	45595418;45596336	+	821	45595372	45596336	-2.19603	-1.07177	-8.94102	4.19e-15	9.36e-14	23.6883	Down
ENSG00000188042	ARL4C	2	235401685	235405697	-	4013	235401685	235405697	-2.64674	5.44335	-9.04721	2.33e-15	5.4e-14	23.6476	Down
ENSG00000240583	AQP1	7	30893010;30898873;30911858;30915110;30921796;30922536;30951470;30952906;30960915;30961049;30961681;30962179;30963065	30893075;30898940;30911921;30915271;30921976;30922608;30951908;30953006;30960930;30961453;30961845;30962259;30965131	+	3888	30893010	30965131	-2.85719	2.43946	-9.00529	2.93e-15	6.72e-14	23.615	Down
ENSG00000133048	CHI3L1	1	203148059;203150290;203151859;203152769;203153704;203154312;203155444;203155727	203149780;203151262;203151980;203152919;203153760;203154513;203155473;203155877	-	3408	203148059	203155877	-4.23246	3.20275	-9.02173	2.68e-15	6.16e-14	23.6073	Down
ENSG00000181856	SLC2A4	17	7184986;7185449;7186564;7186792;7187057;7187293;7187536;7187804;7188154;7188407;7189024;7189745	7185286;7185748;7186680;7186964;7187181;7187408;7187698;7187991;7188319;7188508;7189486;7191576	+	4046	7184986	7191576	-3.4468	-1.59317	-8.92695	4.52e-15	1.01e-13	23.5966	Down
ENSG00000005884	ITGA3	17	48133332;48133432;48140902;48145420;48148208;48148675;48149104;48151280;48151508;48151812;48152823;48153690;48153948;48155368;48155571;48156188;48156440;48156799;48157626;48158461;48158674;48163693;48165577;48166474	48133380;48134009;48143396;48145669;48148294;48148882;48149546;48151368;48151656;48151898;48153099;48153839;48154811;48155489;48155648;48156380;48156622;48156921;48157739;48158557;48158772;48165233;48165730;48167845	+	9802	48133332	48167845	-2.51925	0.930224	-8.96129	3.74e-15	8.46e-14	23.5823	Down
ENSG00000211815	TRAV36DV7	14	22694641;22694862	22694708;22695149	+	356	22694641	22695149	-2.31314	-2.89202	-8.89997	5.25e-15	1.16e-13	23.5749	Down
ENSG00000211658	IGLV3-27	22	23010758;23010984	23010841;23011276	+	377	23010758	23011276	-3.39455	-1.03799	-8.93138	4.42e-15	9.84e-14	23.5747	Down
ENSG00000230773	AC079807.4	2	48168835;48170670;48172291;48175523;48177367;48189572;48222286;48223855;48230439;48231961;48246499;48249476;48336675;48392027;48407461;48468067	48169957;48170751;48172426;48175548;48177600;48189715;48222570;48223929;48230564;48232089;48246569;48249542;48336817;48392073;48407597;48468122	-	2881	48168835	48468122	-2.80243	-2.93487	-8.9005	5.24e-15	1.16e-13	23.5626	Down
ENSG00000151150	ANK3	10	61786056;61802430;61811233;61813435;61815416;61819098;61821679;61823915;61827693;61828395;61840295;61841908;61842266;61843250;61844360;61844915;61846301;61847905;61865663;61867946;61868588;61873983;61894029;61898275;61899096;61899173;61899743;61900110;61905726;61926349;61926582;61932066;61932658;61932846;61941087;61946473;61955903;61956285;61958098;61959887;61962760;61965550;61967794;61973170;619…	61789584;61804561;61811362;61813485;61815796;61819791;61823012;61824050;61827767;61836206;61840378;61841934;61842495;61843375;61844588;61845011;61846642;61848118;61865817;61868044;61868812;61874089;61894131;61898845;61899158;61899514;61899798;61900774;61905779;61926411;61926654;61932161;61932756;61932944;61941185;61946670;61956001;61956383;61958295;61959985;61962858;61965648;61967991;61973268;619…	-	24624	61786056	62493248	-2.50945	0.840394	-8.95025	3.98e-15	8.94e-14	23.5382	Down
ENSG00000080561	MID2	X	107068985;107069109;107083900;107097839;107147188;107148708;107159232;107160732;107167573;107169324;107169901	107069030;107069660;107084615;107097934;107147295;107148856;107159359;107160969;107167734;107169702;107170423	+	3097	107068985	107170423	-2.58773	-0.703391	-8.92253	4.64e-15	1.03e-13	23.5377	Down
ENSG00000165626	BEND7	10	13480484;13483088;13494539;13501505;13522899;13534611;13538766;13541739;13542510;13544861;13568138;13570473	13481497;13489319;13494658;13502083;13523124;13534876;13538929;13542080;13542679;13544976;13568221;13570974	-	9815	13480484	13570974	-3.69456	-2.05845	-8.90688	5.05e-15	1.12e-13	23.5135	Down
ENSG00000143776	CDC42BPA	1	227177566;227182524;227191756;227198579;227203781;227204628;227210964;227213756;227216358;227218109;227218999;227221035;227222356;227223172;227227832;227235628;227239582;227247074;227256168;227259909;227261565;227261960;227268594;227279587;227288693;227299685;227300372;227307505;227316810;227327277;227330646;227333190;227335060;227348244;227381352;227387258;227400837;227406964;227441765;227504706	227182100;227182681;227192812;227198764;227203898;227204751;227211048;227213853;227216951;227218171;227219215;227221116;227222495;227223308;227227937;227235711;227239686;227247112;227257554;227260000;227261713;227262065;227268718;227279692;227288940;227300123;227300614;227307638;227316932;227327443;227330725;227333438;227335260;227348337;227381635;227387353;227400920;227407121;227441856;227506175	-	14055	227177566	227506175	-3.91091	1.57826	-8.97801	3.41e-15	7.77e-14	23.5009	Down
ENSG00000243064	ABCC13	21	15608527;15640724;15641808;15642846;15646120;15651917;15659871;15660725;15671759;15674396;15676544;15678017;15680692;15680874;15681293;15685265;15688522;15695833;15708401;15709501;15710102;15717477;15720337;15724950;15725875;15727362;15730052;15731471;15733161;15734353;15734973	15608627;15640913;15641980;15642930;15646478;15651978;15660018;15664068;15673707;15674461;15676681;15678163;15680776;15680940;15681419;15685452;15689956;15695908;15708578;15709561;15710338;15717631;15720492;15725149;15726001;15727463;15730195;15731630;15733324;15734547;15735075	+	10722	15608527	15735075	-3.60048	-2.37656	-8.89633	5.36e-15	1.18e-13	23.4825	Down
ENSG00000211653	IGLV1-40	22	22764098;22764305	22764194;22764614	+	407	22764098	22764614	-2.96969	2.32312	-8.97875	3.4e-15	7.75e-14	23.4762	Down
ENSG00000250486	FAM218A	4	165878100	165880273	+	2174	165878100	165880273	-2.9031	-3.85195	-8.87457	6.04e-15	1.33e-13	23.472	Down
ENSG00000116299	KIAA1324	1	109656301;109656623;109704228;109707121;109714488;109715110;109716096;109716310;109727667;109729171;109730601;109731688;109732214;109733988;109735233;109737043;109740096;109740601;109741195;109742476;109742681;109743357;109743941;109745535	109656614;109656958;109704636;109707313;109714635;109715190;109716201;109716459;109727755;109730292;109730976;109731816;109732304;109734485;109735496;109737216;109740276;109740697;109741296;109742602;109742859;109743522;109744039;109749401	+	9298	109656301	109749401	-2.54296	0.218711	-8.91056	4.95e-15	1.1e-13	23.3871	Down
ENSG00000133742	CA1	8	86239837;86241918;86244600;86245754;86249174;86250214;86253249;86253644;86253983;86254978;86255329;86262040;86263960;86290275	86240905;86242073;86244781;86245849;86249441;86250678;86253364;86253943;86254063;86255072;86255454;86262130;86264013;86291243	-	4068	86239837	86291243	-5.07549	5.22659	-8.99406	3.12e-15	7.14e-14	23.3653	Down
ENSG00000126821	SGPP1	14	64150932;64165287;64193979	64153374;64165376;64194757	-	3312	64150932	64194757	-2.63872	2.28125	-8.94917	4e-15	8.98e-14	23.3369	Down
ENSG00000166527	CLEC4D	12	8662071;8666136;8667832;8670760;8671605;8672822;8673720	8662147;8666356;8667924;8670870;8671756;8672937;8674962	+	2013	8662071	8674962	-3.75785	2.17836	-8.95383	3.9e-15	8.78e-14	23.3181	Down
ENSG00000096433	ITPR3	6	33588142;33588392;33608261;33623543;33625709;33626447;33626798;33627243;33630305;33630688;33631277;33631515;33632647;33632830;33633612;33634906;33635569;33636292;33636751;33638102;33638448;33638942;33639806;33641368;33641985;33643468;33644545;33644792;33645281;33646198;33646416;33647659;33648106;33648332;33650301;33650984;33651797;33652134;33652375;33652551;33653136;33653420;33653830;33654186;336…	33588213;33589468;33608331;33623664;33625795;33626605;33626896;33627326;33630451;33630783;33631327;33631657;33632746;33632990;33633753;33635067;33635741;33636411;33636933;33638353;33638592;33639083;33640005;33641497;33642042;33643633;33644709;33644866;33645406;33646320;33646616;33647910;33648231;33648457;33650421;33651174;33651945;33652242;33652465;33652720;33653310;33653604;33654030;33654296;336…	+	9870	33588142	33664351	-2.30576	4.28355	-8.97041	3.56e-15	8.07e-14	23.2801	Down
ENSG00000170209	ANKK1	11	113258513;113264203;113265450;113265651;113266081;113266789;113267946;113268702;113269686	113258791;113264497;113265504;113265802;113266130;113266944;113268064;113268738;113271140	+	2598	113258513	113271140	-2.44174	-3.01692	-8.84276	7.2e-15	1.57e-13	23.268	Down
ENSG00000070182	SPTB	14	65213002;65216372;65216699;65218929;65220255;65230477;65233117;65234021;65234381;65235752;65236308;65237603;65239298;65239938;65241115;65241843;65245875;65246443;65249008;65250965;65252255;65252467;65253122;65258437;65259715;65261185;65262055;65263275;65264447;65266465;65267474;65268003;65268472;65268944;65270325;65271657;65289665;65346510	65216191;65216414;65216872;65219033;65224259;65230558;65233519;65234070;65234931;65235836;65236446;65237847;65239672;65240142;65241245;65242121;65245964;65246649;65249271;65251111;65252345;65252669;65253878;65258574;65260585;65261335;65262357;65263433;65264564;65266652;65267586;65268118;65268552;65269035;65270498;65271808;65289866;65346601	-	14771	65213002	65346601	-4.24497	3.8709	-8.96158	3.74e-15	8.46e-14	23.2376	Down
ENSG00000259834	RP11-284N8.3	1	111196182	111199662	-	3481	111196182	111199662	-2.57498	2.9247	-8.93752	4.27e-15	9.53e-14	23.2068	Down
ENSG00000234436	AC008984.7	19	54813047;54817024	54813164;54817309	-	404	54813047	54817309	-3.2354	-2.9513	-8.83472	7.53e-15	1.63e-13	23.1942	Down
ENSG00000254936	AF131215.3	8	10980891;10983268	10982327;10983574	-	1744	10980891	10983574	-3.56217	-2.89414	-8.83603	7.47e-15	1.63e-13	23.1881	Down
ENSG00000134548	C12orf39	12	21679241;21679820;21679978;21680235;21680369;21680870;21681935;21684071;21687914;21689980	21679412;21679900;21680126;21680261;21680723;21681085;21682018;21685457;21688045;21690311	+	2935	21679241	21690311	-3.22476	-2.88665	-8.83134	7.67e-15	1.66e-13	23.1719	Down
ENSG00000115085	ZAP70	2	98330023;98330379;98340479;98340924;98341318;98341555;98349165;98349588;98349760;98353936;98354220;98355838	98330137;98330457;98340901;98341147;98341356;98341715;98349484;98349675;98351919;98354128;98355040;98356325	+	5111	98330023	98356325	-2.6952	4.62285	-8.95514	3.87e-15	8.73e-14	23.1708	Down
ENSG00000169575	VPREB1	22	22599087;22599358	22599271;22599927	+	755	22599087	22599927	-4.20683	-0.633566	-8.87418	6.05e-15	1.33e-13	23.1677	Down
ENSG00000114019	AMOTL2	3	134074716;134077382;134078125;134078948;134080354;134084659;134085125;134086339;134089542;134090524;134090723;134092358;134092884;134093184;134093660;134094030	134076605;134077561;134078345;134079255;134080649;134084751;134085683;134086645;134090336;134090685;134090754;134092639;134093096;134093436;134093760;134094321	-	5984	134074716	134094321	-3.24162	-1.91686	-8.84109	7.27e-15	1.58e-13	23.1616	Down
ENSG00000211665	IGLV3-16	22	23089870;23090108	23089953;23090398	+	375	23089870	23090398	-2.94166	-2.29895	-8.82922	7.76e-15	1.68e-13	23.1333	Down
ENSG00000155265	GOLGA7B	10	99609996;99619215;99623687;99623925;99625347;99630823	99610072;99619340;99623839;99624026;99627782;99631337	+	3409	99609996	99631337	-2.64847	-0.513047	-8.84944	6.94e-15	1.52e-13	23.1204	Down
ENSG00000187715	KBTBD12	3	127634075;127641793;127646607;127648976;127682032;127702940	127634429;127642974;127646963;127649126;127682229;127706514	+	5818	127634075	127706514	-3.82551	-3.34177	-8.81921	8.2e-15	1.76e-13	23.1142	Down
ENSG00000112812	PRSS16	6	27215480;27215661;27216626;27216879;27218462;27218821;27219078;27219367;27220587;27220765;27222765;27223026	27215586;27215827;27216725;27217008;27218585;27219043;27219280;27220049;27220728;27222651;27222910;27224403	+	5290	27215480	27224403	-2.70222	-3.45078	-8.81143	8.56e-15	1.83e-13	23.1138	Down
ENSG00000211599	IGKV5-2	2	89196748;89197005	89196859;89197300	+	408	89196748	89197300	-2.97206	-2.23056	-8.82488	7.95e-15	1.72e-13	23.1039	Down
ENSG00000204677	FAM153C	5	177433406;177433839;177435154;177435986;177437114;177443587;177447261;177457525;177459744;177462097;177463013;177465839;177466388;177468694;177469196;177473415;177473873;177475666;177479420;177479804;177480841;177481059;177481717;177482370	177433520;177434061;177435253;177436382;177437330;177443617;177447454;177457624;177459887;177462155;177463082;177465918;177466412;177468764;177469226;177473452;177474656;177476322;177479688;177479990;177480974;177481134;177481808;177482560	+	4285	177433406	177482560	-2.92672	-2.35293	-8.8187	8.22e-15	1.76e-13	23.0803	Down
ENSG00000160111	CPAMD8	19	17003758;17007267;17008138;17008502;17010286;17012020;17013459;17014371;17014512;17015036;17015276;17017762;17025234;17025467;17032715;17036006;17038819;17039752;17049205;17056359;17057884;17062779;17068357;17081701;17085897;17086812;17088178;17091307;17100453;17104226;17107921;17111016;17113076;17115083;17119315;17120113;17122274;17122402;17131141;17132840;17137361	17007137;17007784;17008203;17008919;17010360;17012107;17013673;17014433;17014667;17015172;17015362;17017927;17025308;17025623;17032796;17036182;17039044;17040050;17049256;17056489;17058037;17063010;17068725;17081935;17086068;17086961;17088350;17091496;17100581;17104396;17108148;17111332;17113340;17115196;17119369;17120130;17122326;17122567;17131163;17132991;17137625	-	10199	17003758	17137625	-3.53951	-0.306674	-8.84593	7.08e-15	1.55e-13	23.0246	Down
ENSG00000196542	SPTSSB	3	161062580;161065753;161077087;161089223	161064143;161065891;161077682;161090668	-	3745	161062580	161090668	-3.2365	-3.42364	-8.79785	9.22e-15	1.97e-13	23.0224	Down
ENSG00000211959	IGHV4-39	14	106877619;106878010	106877926;106878126	-	425	106877619	106878126	-2.78439	1.16699	-8.86745	6.28e-15	1.38e-13	23.019	Down
ENSG00000169495	HTRA4	8	38831683;38832550;38834054;38835472;38836734;38839172;38840017;38840472;38845455	38832248;38832649;38834258;38835666;38836766;38839286;38840074;38840567;38846181	+	2095	38831683	38846181	-3.35105	-1.23405	-8.82444	7.97e-15	1.72e-13	23.0113	Down
ENSG00000064886	CHI3L2	1	111743393;111768566;111769638;111770108;111772314;111773364;111773860;111777529;111778261;111778646;111781372;111781928;111783949;111784849;111785839	111744007;111768650;111769754;111770391;111772503;111773736;111774094;111777679;111778385;111778775;111781554;111781985;111784065;111785256;111786062	+	3295	111743393	111786062	-2.19005	0.161839	-8.83484	7.52e-15	1.63e-13	23.0037	Down
ENSG00000226979	LTA	6	31539831;31540511;31541058	31540223;31540810;31542101	+	1737	31539831	31542101	-2.2995	0.0130998	-8.82988	7.73e-15	1.67e-13	22.982	Down
ENSG00000198832	SELM	22	31500758;31503670;31515869	31503554;31503872;31516055	-	3187	31500758	31516055	-2.36951	-0.182441	-8.81921	8.2e-15	1.76e-13	22.939	Down
ENSG00000248290	TNXA	6	31976391;31976813;31977054;31977308;31977498;31977742;31977994;31978218;31978480;31978763;31978930;31979304;31979929	31976492;31976976;31977215;31977404;31977649;31977874;31978124;31978361;31978599;31978815;31979052;31979639;31980249	-	2038	31976391	31980249	-3.06275	-3.09781	-8.78408	9.95e-15	2.11e-13	22.9323	Down
ENSG00000196329	GIMAP5	7	150419341;150434436;150439271;150444802;150446820	150419458;150438015;150441151;150444951;150447121	+	6031	150419341	150447121	-2.84799	3.44803	-8.89785	5.31e-15	1.17e-13	22.9308	Down
ENSG00000177301	KCNA2	1	111136202;111144633;111148013;111148850;111149873;111174017	111136550;111147567;111148345;111148986;111150051;111174096	-	4013	111136202	111174096	-2.82803	-3.60968	-8.77459	1.05e-14	2.21e-13	22.9202	Down
ENSG00000163492	CCDC141	2	179694484;179700483;179710353;179714776;179718168;179720074;179720984;179730494;179732753;179733844;179736154;179736860;179737748;179749628;179751479;179753254;179770056;179780478;179783440;179791239;179809262;179825957;179839784;179843211;179912011;179914567	179699167;179702471;179710469;179714888;179718351;179720268;179721124;179730643;179732932;179734032;179736279;179737039;179742870;179749819;179751598;179753395;179770228;179780534;179783634;179791392;179809378;179826210;179839892;179843402;179912133;179914813	-	15446	179694484	179914813	-2.38738	-0.529408	-8.80956	8.65e-15	1.85e-13	22.9157	Down
ENSG00000050030	KIAA2022	X	73952684;73959935;73965407;74144718	73959333;73964312;73965532;74145282	-	11719	73952684	74145282	-2.99286	-2.55846	-8.77532	1.04e-14	2.21e-13	22.8541	Down
ENSG00000127585	FBXL16	16	742500;744634;744992;746773;755512	744423;744697;746025;747419;755829	-	3987	742500	755829	-2.6067	-0.028175	-8.80335	8.95e-15	1.91e-13	22.823	Down
ENSG00000255733	IFNG-AS1	12	68383225;68389721;68399870;68407311;68413642;68420431;68628309	68383359;68389853;68399926;68407428;68415107;68420488;68628466	+	2125	68383225	68628466	-3.27407	-2.46191	-8.77023	1.07e-14	2.26e-13	22.8125	Down
ENSG00000188822	CNR2	1	24197016;24239736;24275916;24285413	24202152;24239852;24275992;24285549	-	5468	24197016	24285549	-2.15627	1.80455	-8.83509	7.51e-15	1.63e-13	22.8101	Down
ENSG00000164946	FREM1	9	14734664;14740147;14746351;14746921;14747262;14747679;14748399;14750125;14751703;14756372;14759770;14769722;14770603;14774063;14775787;14779446;14784270;14788917;14792741;14797496;14801650;14804954;14806659;14807938;14812810;14816776;14819232;14823158;14824023;14824794;14841445;14842314;14845958;14848663;14851282;14857551;14859181;14863807;14868742;14909912;14910768	14737593;14740232;14746466;14747049;14747426;14747726;14748637;14750274;14751850;14756444;14759899;14769866;14770804;14774159;14776254;14779531;14784632;14789112;14792882;14797640;14801872;14805150;14806844;14808132;14813062;14816869;14819440;14823325;14824113;14824990;14841587;14842658;14846089;14848771;14851608;14857747;14859482;14863901;14869242;14910428;14910993	-	10765	14734664	14910993	-3.29821	-2.42278	-8.76528	1.1e-14	2.32e-13	22.7818	Down
ENSG00000133067	LGR6	1	202163029;202172864;202179836;202183283;202194551;202197064;202205050;202245398;202249909;202266636;202267745;202269977;202270292;202272407;202273687;202274812;202275893;202276458;202278179;202279325;202283930;202287080	202163329;202173003;202179919;202183365;202194622;202197135;202205462;202245649;202250141;202266704;202267812;202270048;202270363;202272475;202273758;202274877;202276067;202276529;202278304;202279485;202284010;202288909	+	4583	202163029	202288909	-2.77049	0.198544	-8.79566	9.33e-15	1.99e-13	22.7454	Down
ENSG00000198780	FAM169A	5	74073399;74078756;74091855;74096705;74097415;74100318;74100981;74109665;74130251;74134790;74135899;74137370;74144457;74161155;74161990;74162576	74077833;74078959;74092011;74096855;74097454;74100430;74101109;74109844;74130422;74134875;74135998;74137504;74144680;74161464;74162212;74162776	-	6860	74073399	74162776	-2.78954	1.16592	-8.80964	8.64e-15	1.85e-13	22.7004	Down
ENSG00000230438	RP11-420G6.4	6	2854896;2858145;2876527;2881519	2855924;2858229;2876744;2881641	-	1455	2854896	2881641	-2.43904	0.563078	-8.78936	9.66e-15	2.06e-13	22.6953	Down
ENSG00000227165	WDR11-AS1	10	122521324;122536247;122550826;122551240;122552838;122567745;122568647;122580715;122589731;122610619	122523187;122536396;122551109;122551438;122552872;122567853;122568778;122580866;122590100;122610721	-	3398	122521324	122610721	-2.02788	-1.79267	-8.73736	1.29e-14	2.68e-13	22.6326	Down
ENSG00000225936	RP11-501J20.5	10	118999111;119001172;119001396	118999692;119001294;119001434	-	744	118999111	119001434	-3.06684	-3.52609	-8.72343	1.39e-14	2.89e-13	22.6298	Down
ENSG00000256576	RP13-977J11.2	12	132671287;132673724	132672246;132674240	-	1477	132671287	132674240	-2.35425	0.276738	-8.76809	1.09e-14	2.29e-13	22.6141	Down
ENSG00000086506	HBQ1	16	230452;230665;230979	230580;230869;231180	+	536	230452	231180	-3.22863	-0.784462	-8.75192	1.19e-14	2.48e-13	22.5801	Down
ENSG00000204001	LCN8	9	139648838;139649696;139651490;139652359	139649612;139651044;139651990;139652678	-	2945	139648838	139652678	-3.71753	-3.75528	-8.71544	1.45e-14	3.01e-13	22.5782	Down
ENSG00000103740	ACSBG1	15	78459810;78465935;78466727;78470956;78471305;78471892;78473097;78474311;78474808;78475047;78485848;78486274;78486848;78500074;78500344;78501487;78504891;78505776;78505865;78518797;78526713;78537611	78463871;78466181;78467154;78471173;78471322;78472122;78473425;78474487;78474957;78475228;78485968;78486362;78487068;78500127;78500444;78501591;78505068;78505841;78506209;78518947;78527049;78538030	-	8230	78459810	78538030	-2.61851	0.331907	-8.75853	1.15e-14	2.4e-13	22.5374	Down
ENSG00000176092	AIM1L	1	26648350;26648655;26650643;26651281;26651556;26654700;26655100;26657980;26662586;26662829;26662957;26663332;26663638;26663744;26664029;26664503;26664842;26665781;26669245;26669538;26669737;26670236;26671751;26680527	26648547;26648814;26650801;26651472;26651611;26654823;26655364;26658109;26662698;26662874;26663223;26663471;26663737;26663870;26664165;26664538;26664968;26665920;26669374;26669650;26669784;26671014;26673203;26680621	-	5135	26648350	26680621	-2.83888	-2.26256	-8.70973	1.5e-14	3.11e-13	22.4843	Down
ENSG00000128438	TBC1D27	17	16826229;16828644;16829160;16829738;16830183;16830992;16832106;16832530;16832835;16835485;16835744;16836101;16836379;16837949	16827695;16828793;16829451;16829803;16830279;16831110;16832190;16832633;16833722;16835567;16835819;16836251;16837845;16838153	-	5250	16826229	16838153	-2.65628	-1.08489	-8.72117	1.41e-14	2.92e-13	22.4722	Down
ENSG00000228663	PSMD10P1	20	49530268	49530948	+	681	49530268	49530948	-2.8098	-3.28314	-8.6852	1.71e-14	3.53e-13	22.4181	Down
ENSG00000075223	SEMA3C	7	80371854;80378214;80380585;80387647;80390932;80394471;80418622;80422673;80425705;80427408;80430073;80431981;80433422;80434955;80439927;80445265;80447615;80456741;80457901;80476576;80535145;80545005;80545995;80547617;80548144;80551581	80374623;80378344;80380652;80387804;80390973;80394559;80418844;80422809;80425940;80427554;80430142;80432095;80433564;80435074;80440017;80445540;80447734;80456803;80458061;80476661;80535232;80545049;80546135;80547745;80548667;80551675	-	6268	80371854	80551675	-3.64833	0.462364	-8.75254	1.18e-14	2.48e-13	22.4121	Down
ENSG00000145649	GZMA	5	54398476;54401302;54403622;54403953;54405849	54398580;54401446;54403763;54404222;54406080	+	894	54398476	54406080	-2.3348	2.09699	-8.7715	1.07e-14	2.25e-13	22.4108	Down
ENSG00000189233	NUGGC	8	27879481;27884479;27886783;27887827;27888760;27891057;27898568;27903044;27905024;27913482;27915775;27917800;27917943;27922039;27925031;27925733;27927061;27927769;27931885;27941292	27880979;27884569;27886919;27887935;27888898;27891214;27898732;27903177;27905129;27913571;27915793;27917818;27918118;27922248;27925261;27925955;27927241;27927873;27931973;27941388	-	3978	27879481	27941388	-2.38727	-0.842974	-8.7065	1.52e-14	3.15e-13	22.3825	Down
ENSG00000211673	IGLV3-1	22	23222886;23223277	23222983;23223576	+	398	23222886	23223576	-2.84159	2.02056	-8.76416	1.11e-14	2.33e-13	22.3423	Down
ENSG00000196368	NUDT11	X	51232863;51238803	51234601;51239448	-	2385	51232863	51239448	-3.21376	-2.37388	-8.66388	1.93e-14	3.94e-13	22.2309	Down
ENSG00000146122	DAAM2	6	39760142;39760794;39816342;39824023;39828704;39832209;39832756;39835286;39836599;39838116;39839282;39841014;39843106;39845979;39846180;39846954;39851738;39855181;39856455;39859117;39859410;39864588;39864951;39866653;39867853;39869078;39869589	39760241;39760919;39816712;39824246;39829251;39832283;39832850;39835619;39836709;39838219;39839348;39841131;39843244;39846037;39846549;39847253;39851845;39855368;39856539;39859223;39859498;39864756;39865058;39866713;39867984;39869248;39872648	+	7419	39760142	39872648	-3.93077	-1.06214	-8.66402	1.93e-14	3.94e-13	22.0908	Down
ENSG00000118432	CNR1	6	88849583;88857383;88872676;88873976;88875466	88855084;88860882;88872743;88874062;88876078	-	9770	88849583	88876078	-2.57569	-2.12542	-8.62881	2.34e-14	4.75e-13	22.047	Down
ENSG00000270864	IGHV3OR16-6	16	32926395;32926544	32926440;32926857	+	360	32926395	32926857	-2.74173	-3.18923	-8.61506	2.52e-14	5.11e-13	22.0339	Down
ENSG00000231133	HAR1B	20	61726845;61733467	61727535;61733671	-	896	61726845	61733671	-2.60821	-3.46307	-8.60656	2.64e-14	5.34e-13	22.0096	Down
ENSG00000250608	RP11-933H2.4	3	131043936;131046021;131047217;131047692;131080410;131095456;131100177	131045120;131046574;131047371;131049712;131080455;131095551;131100319	-	4200	131043936	131100319	-2.48434	-1.01004	-8.62552	2.38e-14	4.84e-13	21.9528	Down
ENSG00000164142	FAM160A1	4	152330368;152357587;152375853;152403676;152454164;152455847;152487290;152498602;152507793;152509992;152550854;152559829;152567710;152570611;152577384;152577912;152583653	152330617;152357669;152375960;152403800;152454200;152456052;152487516;152499228;152507951;152510078;152551021;152559908;152567900;152571744;152577562;152578050;152584784	+	4932	152330368	152584784	-3.54255	-2.09569	-8.61781	2.48e-14	5.04e-13	21.9503	Down
ENSG00000212993	POU5F1B	8	128426535;128427688	128427267;128432311	+	5357	128426535	128432311	-2.49132	-2.9997	-8.59427	2.82e-14	5.69e-13	21.9196	Down
ENSG00000168874	ATOH8	2	85978467;85981017;85987872;85991114;85999741;86007496;86008088;86014008	85978985;85982080;85988025;85991305;86002336;86007661;86008290;86015189	+	6076	85978467	86015189	-2.7602	-1.90187	-8.60609	2.65e-14	5.35e-13	21.902	Down
ENSG00000142408	CACNG8	19	54466294;54481400;54483121;54485334	54466679;54481483;54483261;54493469	+	8747	54466294	54493469	-3.30773	-3.22681	-8.59211	2.86e-14	5.75e-13	21.8939	Down
ENSG00000256720	RP11-436I9.6	12	9287680	9288187	+	508	9287680	9288187	-2.69612	-2.04418	-8.59176	2.86e-14	5.76e-13	21.8379	Down
ENSG00000267009	RP11-120M18.2	17	66409764;66410052;66416330;66424778;66436842;66489780;66511535;66518897;66519866;66520157;66521053	66409936;66410323;66416647;66424904;66437236;66489811;66511717;66519067;66519957;66520218;66521090	+	1863	66409764	66521090	-2.7033	-2.59007	-8.57761	3.09e-14	6.21e-13	21.797	Down
ENSG00000104936	DMPK	19	46272975;46274791;46275029;46275899;46278206;46279917;46280585;46280925;46281385;46281751;46282697;46283036;46285451	46274654;46274923;46275186;46276010;46278526;46280295;46280848;46281212;46281478;46282617;46282877;46284005;46285810	-	5807	46272975	46285810	-2.14516	1.95122	-8.64444	2.14e-14	4.37e-13	21.7522	Down
ENSG00000131711	MAP1B	5	71403061;71411525;71412249;71475455;71479570;71482441;71489105;71489693;71499390;71500911	71403542;71411857;71412280;71475734;71479652;71482581;71489155;71496194;71499628;71505395	+	12628	71403061	71505395	-2.96484	-3.97949	-8.55502	3.5e-14	6.98e-13	21.7511	Down
ENSG00000170956	CEACAM3	19	42300369;42301085;42301521;42311149;42312851;42314361;42314870;42315210	42300673;42301205;42301968;42311655;42314069;42314392;42314935;42315591	+	3080	42300369	42315591	-3.55478	1.70694	-8.65751	2e-14	4.07e-13	21.7509	Down
ENSG00000173391	OLR1	12	10310902;10312946;10313385;10319311;10319786;10320177;10321673;10322917;10324601	10312620;10313160;10313524;10319767;10319907;10320262;10321781;10322986;10324737	-	3055	10310902	10324737	-3.5726	2.57466	-8.67247	1.84e-14	3.78e-13	21.7501	Down
ENSG00000102287	GABRE	X	151121596;151124180;151128311;151129697;151130895;151137871;151138324;151139612;151143042	151124039;151128195;151128448;151129837;151131115;151138208;151139024;151141132;151143152	-	9631	151121596	151143152	-3.66958	-3.23283	-8.56753	3.27e-14	6.55e-13	21.7492	Down
ENSG00000186522	2021-09-10	2	110300559;110302962;110303348;110310664;110321792;110323340;110325392;110332158;110342703;110343297;110350624;110362412;110370689;110371375	110301901;110303119;110303814;110310796;110322111;110323436;110325553;110332344;110342898;110343415;110350696;110362510;110371087;110371783	-	4162	110300559	110371783	-3.04511	-1.00522	-8.59278	2.85e-14	5.73e-13	21.7478	Down
ENSG00000179144	GIMAP7	7	150211918;150217022	150212033;150218161	+	1256	150211918	150218161	-3.33177	2.8922	-8.67196	1.84e-14	3.79e-13	21.7274	Down
ENSG00000165821	SALL2	14	21989232;21994195;22004983	21993788;21994634;22005350	-	5365	21989232	22005350	-3.04513	-0.434481	-8.59769	2.77e-14	5.59e-13	21.7167	Down
ENSG00000105538	RASIP1	19	49223844;49225111;49227594;49227974;49230042;49230264;49230650;49232194;49238453;49241743;49242217;49243403;49243778	49224254;49225258;49227766;49228838;49230145;49230415;49230687;49232847;49238808;49241962;49242902;49243543;49243978	-	4149	49223844	49243978	-2.29566	-1.78288	-8.56618	3.29e-14	6.59e-13	21.6953	Down
ENSG00000189056	RELN	7	103112231;103113362;103118836;103122388;103123320;103124100;103126644;103130189;103131115;103132400;103136170;103136973;103138267;103138524;103141192;103143463;103151298;103155632;103159770;103162469;103163838;103175763;103179525;103180644;103183178;103185571;103191514;103193908;103194107;103197424;103198412;103201979;103202260;103205725;103206671;103207048;103212631;103214539;103215995;103230043…	103113357;103113365;103118971;103122717;103123418;103124297;103126863;103130346;103131276;103132473;103136345;103137215;103138373;103138699;103141369;103143677;103151452;103155888;103159963;103162646;103163978;103175931;103179935;103180902;103183325;103185791;103191743;103194010;103194278;103197606;103198496;103202156;103202400;103205998;103206859;103207206;103212707;103214746;103216152;103230275…	-	12642	103112231	103629963	-3.63286	-3.32001	-8.54986	3.6e-14	7.17e-13	21.6616	Down
ENSG00000184349	EFNA5	5	106712590;106722936;106723407;106724189;106762677;106841837;107006190	106717077;106723016;106723472;106724254;106763210;106841892;107006596	-	5698	106712590	107006596	-2.70238	-2.84977	-8.54477	3.7e-14	7.35e-13	21.6345	Down
ENSG00000004939	SLC4A1	17	42325753;42328527;42328787;42330486;42331864;42332575;42333041;42334561;42335027;42335354;42335781;42336531;42336865;42337177;42337772;42338003;42338943;42339395;42340004;42345422	42327906;42328700;42328956;42330739;42332030;42332664;42333214;42334912;42335175;42335548;42335991;42336712;42336949;42337300;42337907;42338183;42339004;42339434;42340302;42345509	-	5287	42325753	42345509	-5.34588	4.87363	-8.66248	1.94e-14	3.97e-13	21.5606	Down
ENSG00000229200	TRBV7-8	7	142099455;142099890	142099752;142099977	-	386	142099455	142099977	-2.07797	-1.70878	-8.53914	3.82e-14	7.57e-13	21.5518	Down
ENSG00000214797	RP11-1036E20.9	11	59036349;59051435	59039081;59051506	-	2805	59036349	59051506	-2.98458	-3.11141	-8.52748	4.07e-14	8.05e-13	21.5484	Down
ENSG00000228058	RP11-552D4.1	1	230138477;230142520	230138740;230142909	+	654	230138477	230142909	-3.40744	-3.36046	-8.52656	4.09e-14	8.08e-13	21.5461	Down
ENSG00000143869	GDF7	2	20866424;20870224	20867390;20873418	+	4162	20866424	20873418	-2.60825	-2.8055	-8.517	4.31e-14	8.51e-13	21.4855	Down
ENSG00000103056	SMPD3	16	68392231;68397399;68397645;68398317;68398920;68401355;68402758;68404762;68415948;68420501;68482256	68395662;68397596;68397769;68398809;68398995;68401749;68403117;68406290;68416104;68420562;68482591	-	7163	68392231	68482591	-2.60995	1.13906	-8.57281	3.17e-14	6.37e-13	21.4301	Down
ENSG00000253701	AL928768.3	14	106170301;106170704	106170423;106170939	-	359	106170301	106170939	-2.83454	-2.84182	-8.50678	4.56e-14	8.97e-13	21.4245	Down
ENSG00000198300	PEG3	19	57321445;57329114;57329968;57333019;57334121;57334958;57335630;57337756;57344658;57345011;57347386;57351950	57328947;57329206;57330070;57333122;57334204;57335047;57336374;57337831;57344788;57345131;57347472;57352096	-	9284	57321445	57352096	-4.26332	-2.48603	-8.51112	4.45e-14	8.78e-13	21.3766	Down
ENSG00000211659	IGLV3-25	22	23029190;23029445	23029278;23029735	+	380	23029190	23029735	-2.91438	1.04997	-8.56531	3.31e-14	6.61e-13	21.3764	Down
ENSG00000235884	LINC00941	12	30947977;30951079;30952847;30953145;30954635	30949150;30951249;30952955;30953535;30955645	+	2856	30947977	30955645	-2.83697	-3.44041	-8.48772	5.06e-14	9.93e-13	21.3605	Down
ENSG00000211943	IGHV3-15	14	106610313;106610727	106610623;106610852	-	437	106610313	106610852	-2.73088	1.48521	-8.56409	3.33e-14	6.65e-13	21.3288	Down
ENSG00000254126	CD8BP	2	107103824;107107330;107112629;107114270;107118930;107120745;107121057;107123384	107103925;107107689;107112718;107114283;107119019;107120781;107121069;107123396	+	719	107103824	107123396	-2.78156	-3.50093	-8.47485	5.42e-14	1.06e-12	21.2978	Down
ENSG00000171954	CYP4F22	19	15619304;15634504;15636144;15640520;15648172;15648346;15648683;15651261;15654782;15654961;15658919;15659949;15661485;15662105	15619394;15634610;15636369;15640664;15648225;15648473;15648804;15651528;15654848;15655090;15659052;15660013;15661567;15663128	+	2644	15619304	15663128	-2.91712	-2.60986	-8.48628	5.1e-14	1e-12	21.2957	Down
ENSG00000211678	IGLJ3	22	23247030	23247205	+	176	23247030	23247205	-2.92139	-3.20884	-8.47436	5.44e-14	1.06e-12	21.2717	Down
ENSG00000198934	MAGEE1	X	75648046	75651744	+	3699	75648046	75651744	-2.56961	-0.118259	-8.50662	4.56e-14	8.97e-13	21.2207	Down
ENSG00000181652	ATG9B	7	150709297;150710818;150711959;150712260;150713197;150713519;150713776;150714123;150714958;150715381;150715707;150716924;150718005;150720132;150720532;150720774;150720961	150710496;150711392;150712211;150713111;150713323;150713615;150713908;150714359;150715137;150715534;150716461;150717434;150718416;150720307;150720603;150720817;150721586	-	6404	150709297	150721586	-2.10133	0.223081	-8.50517	4.6e-14	9.03e-13	21.2113	Down
ENSG00000170486	KRT72	12	52979373;52980730;52981415;52984620;52985248;52986180;52986676;52992682;52993055;52994811	52979956;52980764;52981635;52984745;52985412;52986275;52986736;52992896;52993193;52995322	-	2154	52979373	52995322	-3.19655	-0.220935	-8.50983	4.48e-14	8.83e-13	21.2111	Down
ENSG00000103316	CRYM	16	21250195;21255193;21269839;21272404;21278875;21279868;21281111;21286853;21288752;21289403;21290042;21294829;21295131;21314299	21250266;21255389;21270166;21273657;21279058;21280005;21281212;21286915;21288905;21289846;21290281;21295033;21295425;21314404	-	3782	21250195	21314404	-2.97293	-3.58748	-8.4585	5.93e-14	1.16e-12	21.2066	Down
ENSG00000049283	EPN3	17	48609904;48611853;48613374;48613782;48615440;48616245;48616548;48617565;48618154;48618590;48618825;48619205	48610346;48612013;48613740;48614479;48615558;48616325;48616676;48617695;48618423;48618694;48619055;48621111	+	4642	48609904	48621111	-2.85966	-3.50067	-8.44926	6.24e-14	1.21e-12	21.1568	Down
ENSG00000099834	CDHR5	11	616565;617954;618599;619306;619416;619681;620067;620296;621080;621345;621562;621812;624213;624557;624818;626021	617770;618111;619180;619390;619587;619881;620164;620386;621263;621455;621663;621904;624416;624732;625169;626078	-	3873	616565	626078	-2.71266	-3.30777	-8.44771	6.29e-14	1.22e-12	21.1432	Down
ENSG00000128253	RFPL2	22	32586422;32588889;32590332;32598320;32598628;32600694	32587339;32589466;32590477;32598537;32599464;32600718	-	2722	32586422	32600718	-2.99705	-2.50998	-8.45815	5.94e-14	1.16e-12	21.1365	Down
ENSG00000185272	RBM11	21	15588451;15591874;15593418;15596696;15599180	15588603;15592046;15593774;15596858;15600693	+	2360	15588451	15600693	-3.05684	-2.27495	-8.4512	6.17e-14	1.2e-12	21.0812	Down
ENSG00000136111	TBC1D4	13	75858808;75863070;75866238;75868990;75873466;75876379;75876752;75880449;75884078;75886874;75890608;75894150;75898373;75900333;75901888;75911057;75915261;75915632;75923306;75930283;75933905;75936162;76055406	75861161;75863246;75866407;75869149;75873710;75876537;75876957;75880607;75884287;75887034;75890688;75894173;75898537;75900559;75901962;75911176;75915371;75915723;75923438;75930387;75933994;75936743;76056250	-	6651	75858808	76056250	-2.23719	3.12467	-8.54866	3.62e-14	7.2e-13	21.0771	Down
ENSG00000138738	PRDM5	4	121606074;121613070;121631464;121652773;121675708;121683535;121698343;121702298;121706153;121719422;121720816;121732525;121733706;121737218;121739326;121742326;121758500;121774573;121806660;121828629;121843671	121606180;121616430;121631568;121652945;121675793;121683921;121698436;121702458;121706246;121719579;121720900;121732604;121734161;121738079;121739682;121742503;121760429;121774695;121806940;121828712;121844025	-	9517	121606074	121844025	-3.71694	-1.69118	-8.46292	5.79e-14	1.13e-12	21.0724	Down
ENSG00000211751	TRBV25-1	7	142378572;142378782	142378657;142379076	+	381	142378572	142379076	-2.49463	-3.08148	-8.4325	6.83e-14	1.32e-12	21.0526	Down
ENSG00000237977	EIF4HP2	22	31298206	31298768	+	563	31298206	31298768	-2.71282	-2.69467	-8.43752	6.65e-14	1.28e-12	21.0467	Down
ENSG00000064042	LIMCH1	4	41361624;41362648;41387820;41387996;41420756;41455582;41496553;41526426;41540174;41553142;41553338;41600937;41605892;41607911;41614356;41614726;41615483;41621205;41622441;41628725;41631509;41633165;41634766;41634994;41635565;41640949;41646517;41648140;41648502;41652410;41663437;41664838;41668578;41672735;41673571;41678396;41682023;41682972;41684350;41686414;41687727;41689857;41691544;41694299;416…	41361820;41362953;41387911;41388023;41420811;41455703;41496623;41526495;41540367;41553208;41553412;41601138;41605922;41608021;41614620;41615121;41615678;41622311;41622707;41629027;41631751;41633494;41634884;41635102;41635825;41640984;41646643;41648297;41648910;41652625;41663527;41665001;41668683;41672809;41673611;41678479;41682115;41683076;41684477;41686535;41687847;41689934;41691652;41694401;416…	+	10862	41361624	41702061	-3.26361	-1.94156	-8.44984	6.22e-14	1.21e-12	21.0421	Down
ENSG00000162426	SLC45A1	1	8377886;8384366;8385358;8385878;8390198;8395497;8396139;8397876;8399553;8403807	8378246;8384786;8385450;8386102;8390996;8395650;8396169;8398052;8399758;8404227	+	2888	8377886	8404227	-2.4995	-3.1851	-8.42809	7e-14	1.35e-12	21.0367	Down
ENSG00000112796	ENPP5	6	46126924;46132694;46135171;46137790;46138545	46129490;46133300;46136034;46137851;46138708	-	4264	46126924	46138708	-2.86427	-1.46698	-8.43871	6.61e-14	1.28e-12	20.9616	Down
ENSG00000143185	XCL2	1	168510003;168511231;168513142	168510358;168511345;168513235	-	565	168510003	168513235	-2.43597	-0.76111	-8.44316	6.45e-14	1.25e-12	20.9474	Down
ENSG00000104723	TUSC3	8	15274724;15340895;15397732;15419128;15480587;15508206;15517016;15519665;15531256;15588175;15590901;15600953;15605884;15615300;15615539;15621712	15274814;15340992;15398077;15419194;15480758;15508526;15517156;15519805;15531345;15588238;15591154;15601121;15606355;15615368;15615786;15624158	+	5190	15274724	15624158	-3.52061	-3.77084	-8.41092	7.69e-14	1.47e-12	20.9445	Down
ENSG00000163735	CXCL5	4	74861359;74863729;74863923;74864190	74863372;74863812;74864055;74864496	-	2538	74861359	74864496	-3.37384	-2.2467	-8.41479	7.53e-14	1.44e-12	20.8737	Down
ENSG00000102445	KIAA0226L	13	46916139;46918876;46919582;46923421;46924248;46930567;46933621;46935576;46936673;46937250;46942173;46942868;46946076;46952025;46952582;46961269;46961812;46963920;47011520	46917632;46918966;46919735;46923482;46925142;46930631;46933766;46935708;46936733;46937348;46942384;46942950;46946732;46952140;46952780;46961635;46962014;46964177;47012325	-	6101	46916139	47012325	-2.34866	1.64663	-8.47759	5.34e-14	1.05e-12	20.8699	Down
ENSG00000253870	IGKV1-32	2	89553057;89553453	89553318;89553501	-	311	89553057	89553501	-3.50709	-2.06482	-8.40712	7.85e-14	1.5e-12	20.8127	Down
ENSG00000211966	IGHV5-51	14	107034729;107035117	107035033;107035221	-	410	107034729	107035221	-2.76243	1.63493	-8.46957	5.58e-14	1.09e-12	20.7944	Down
ENSG00000240041	IGHJ4	14	106330425	106330470	-	46	106330425	106330470	-2.7795	0.174084	-8.43555	6.72e-14	1.3e-12	20.7925	Down
ENSG00000244575	IGKV1-27	2	89512908;89513328	89513203;89513413	-	382	89512908	89513413	-2.78824	-0.235744	-8.42642	7.06e-14	1.36e-12	20.787	Down
ENSG00000180535	BHLHA15	7	97840739;97841566	97840810;97842291	+	798	97840739	97842291	-2.75458	-2.61454	-8.3757	9.31e-14	1.77e-12	20.7081	Down
ENSG00000164530	PI16	6	36922209;36926921;36929227;36929662;36930711;36931599;36932162	36922707;36927142;36929336;36929750;36931388;36931738;36932613	+	2190	36922209	36932613	-2.97282	-1.89457	-8.38476	8.87e-14	1.69e-12	20.7007	Down
ENSG00000011590	ZBTB32	19	36195429;36203819;36205049;36205425;36206659;36206841;36207035;36207380	36195525;36204444;36205241;36206409;36206732;36206909;36207199;36207940	+	2770	36195429	36207940	-2.61005	-1.24318	-8.39119	8.56e-14	1.63e-12	20.7003	Down
ENSG00000177034	MTX3	5	79275584;79281394;79282773;79284062;79284285;79284975;79285983;79286417;79286981	79279617;79281482;79282930;79284138;79284467;79285067;79286059;79286486;79287082	-	4883	79275584	79287082	-2.51683	2.32012	-8.46441	5.74e-14	1.12e-12	20.6963	Down
ENSG00000137672	TRPC6	11	101322295;101324372;101325749;101340158;101341914;101342868;101344240;101347032;101353680;101359668;101362112;101374755;101454065;101743029	101323837;101324456;101326308;101340232;101342117;101343063;101344504;101347265;101353896;101359832;101362469;101375529;101454659;101743293	-	5537	101322295	101743293	-3.29588	-3.73985	-8.35488	1.04e-13	1.97e-12	20.6528	Down
ENSG00000269604	AC005523.2	19	4791757;4792269	4792025;4795571	-	3572	4791757	4795571	-2.21621	-2.88351	-8.34511	1.1e-13	2.07e-12	20.582	Down
ENSG00000211648	IGLV1-47	22	22712087;22712304	22712188;22712608	+	407	22712087	22712608	-2.95699	1.36423	-8.42423	7.15e-14	1.37e-12	20.5691	Down
ENSG00000184678	HIST2H2BE	1	149856010	149858232	-	2223	149856010	149858232	3.09104	6.74311	8.4521	6.14e-14	1.19e-12	20.5663	Up
ENSG00000188763	FZD9	7	72848109	72850450	+	2342	72848109	72850450	-2.97359	-3.14202	-8.34285	1.11e-13	2.09e-12	20.5567	Down
ENSG00000100311	PDGFB	22	39619364;39621700;39626089;39627627;39629440;39631783;39636860;39637018;39638931;39639906	39621318;39621852;39626233;39627832;39629529;39631879;39636914;39637135;39639021;39640756	-	3761	39619364	39640756	-2.67974	-1.38235	-8.35817	1.02e-13	1.94e-12	20.532	Down
ENSG00000166793	YPEL4	11	57412560;57413770;57414440	57413543;57414267;57417417	-	4460	57412560	57417417	-3.11971	1.13572	-8.41206	7.64e-14	1.46e-12	20.5198	Down
ENSG00000115380	EFEMP1	2	56093102;56097855;56098135;56102081;56103758;56104881;56108747;56144800;56145354;56149082;56150846	56094369;56098050;56098258;56102200;56103877;56105000;56108869;56145219;56145402;56150356;56151274	-	4244	56093102	56151274	-3.2724	-3.66723	-8.323	1.24e-13	2.31e-12	20.4765	Down
ENSG00000150625	GPM6A	4	176554085;176561280;176561904;176563175;176572978;176575367;176594831;176622726;176702360;176708023;176708487;176708930;176728499;176733342;176793814;176812614;176827804;176828194;176868796;176881895;176882388;176892024;176893028;176923460	176556208;176561345;176562896;176563233;176573138;176575474;176594987;176622918;176702448;176708068;176708827;176709230;176728768;176733902;176793881;176812905;176828002;176828467;176868849;176881910;176882492;176892118;176893139;176923815	-	7040	176554085	176923815	-2.50558	-3.15587	-8.31415	1.3e-13	2.42e-12	20.4242	Down
ENSG00000273447	AC004067.5	4	110613160	110613859	+	700	110613160	110613859	-2.46804	-2.27481	-8.32363	1.24e-13	2.31e-12	20.4168	Down
ENSG00000198250	ANTXRL	10	47657581;47658234;47663294;47664046;47665065;47667255;47667455;47668488;47668642;47669067;47669238;47673958;47678039;47678638;47679694;47680349;47681697;47682746;47684472;47700835	47657684;47658746;47663365;47664336;47665346;47667336;47667488;47668564;47668710;47669147;47669298;47674056;47678108;47678716;47679902;47680438;47681735;47682901;47684552;47701443	+	3098	47657581	47701443	-2.98954	-3.14314	-8.31616	1.29e-13	2.4e-12	20.4153	Down
ENSG00000229590	MSX2P1	17	56234389	56235161	+	773	56234389	56235161	-2.5269	-1.67552	-8.33111	1.19e-13	2.22e-12	20.4128	Down
ENSG00000136842	TMOD1	9	100263462;100263921;100286423;100308467;100315563;100317717;100325014;100326320;100328130;100331176;100353573;100361916	100263549;100264085;100286590;100308623;100315682;100317993;100325103;100326450;100328237;100331319;100353717;100364030	+	3708	100263462	100364030	-2.1016	2.99657	-8.4215	7.26e-14	1.39e-12	20.4114	Down
ENSG00000116285	ERRFI1	1	8064464;8071779;8075555;8086218	8064618;8075460;8075752;8086368	-	4186	8064464	8086368	-2.74026	0.0485224	-8.36097	1.01e-13	1.91e-12	20.406	Down
ENSG00000074219	TEAD2	19	49843852;49845695;49846488;49850447;49851960;49852214;49854558;49858405;49858560;49859216;49860509;49862562;49863101;49864653;49865586	49844694;49845847;49846655;49850681;49852102;49852316;49854622;49858463;49858676;49859227;49860571;49862756;49863695;49864752;49865714	-	2980	49843852	49865714	-2.52169	-2.79512	-8.31447	1.3e-13	2.42e-12	20.3998	Down
ENSG00000066382	MPPED2	11	30406040;30431618;30435775;30439065;30462811;30473201;30490491;30516684;30526283;30557541;30601792;30605673;30607589;30608289	30410503;30433133;30435888;30439180;30462950;30473630;30490542;30517068;30526380;30557722;30602043;30605750;30607828;30608419	-	8198	30406040	30608419	-3.62001	-2.67735	-8.32153	1.25e-13	2.33e-12	20.3934	Down
ENSG00000270066	SCARNA2	1	109642815	109643241	+	427	109642815	109643241	2.40291	-1.62223	8.28334	1.54e-13	2.83e-12	20.3528	Up
ENSG00000151090	THRB	3	24158651;24168990;24174807;24184992;24188166;24193881;24206518;24231565;24270429;24338717;24359849;24378791;24390049;24471592;24536143;24536624	24164616;24169248;24174953;24185197;24188313;24193981;24207086;24231825;24270492;24338862;24359985;24378862;24390105;24471663;24536496;24536773	-	8709	24158651	24536773	-3.2993	-1.14665	-8.33065	1.19e-13	2.23e-12	20.3315	Down
ENSG00000005102	MEOX1	17	41717756;41720856;41738434	41719400;41721028;41739322	-	2707	41717756	41739322	-2.85649	-3.13652	-8.29872	1.42e-13	2.61e-12	20.3271	Down
ENSG00000106018	VIPR2	7	158820866;158824519;158824629;158826904;158827272;158828643;158829443;158835726;158851172;158889526;158896448;158902503;158909613;158935138;158936990	158823480;158824560;158824758;158826995;158827341;158828703;158829593;158835867;158851269;158889895;158896545;158902610;158910097;158935237;158937649	-	5222	158820866	158937649	-2.85638	-3.02822	-8.29969	1.41e-13	2.6e-12	20.3251	Down
ENSG00000177272	KCNA3	1	111214310	111217655	-	3346	111214310	111217655	-2.51261	3.85048	-8.41733	7.42e-14	1.42e-12	20.2884	Down
ENSG00000196526	AFAP1	4	7760441;7770571;7774547;7776466;7780489;7783103;7787921;7790334;7795408;7800627;7802169;7811341;7817745;7820803;7840251;7844866;7857193;7863712;7870349;7873679;7941383	7765518;7770735;7774737;7776630;7780914;7783354;7788038;7790747;7795553;7800887;7802380;7811490;7817826;7820898;7840430;7845077;7857301;7864038;7870446;7874040;7941653	-	9315	7760441	7941653	-2.85369	1.05694	-8.35484	1.04e-13	1.97e-12	20.2422	Down
ENSG00000211637	IGLV4-69	22	22385332;22385561	22385440;22385870	+	419	22385332	22385870	-2.92856	0.150988	-8.32885	1.2e-13	2.25e-12	20.209	Down
ENSG00000264764	MIR4772	2	103048749	103048826	+	78	103048749	103048826	-3.09319	-2.99507	-8.27554	1.61e-13	2.95e-12	20.1852	Down
ENSG00000008311	AASS	7	121715701;121717890;121718916;121721554;121722842;121726066;121731757;121732897;121733102;121738504;121738799;121741425;121741675;121753172;121753652;121755128;121756687;121756933;121758361;121758617;121766429;121769415;121773571;121784215	121716661;121718068;121719766;121721649;121722945;121726233;121731897;121733005;121733212;121738630;121738920;121741492;121741734;121753283;121753774;121755276;121756814;121757011;121758507;121758684;121766513;121769591;121773876;121784334	-	4591	121715701	121784334	-3.37107	-0.336224	-8.31357	1.31e-13	2.42e-12	20.1517	Down
ENSG00000102024	PLS3	X	114795501;114827819;114844555;114845115;114848465;114856558;114858653;114863510;114864147;114868312;114869193;114871148;114874030;114874422;114874616;114877625;114879341;114880392;114880722;114881870;114882213;114883749	114795587;114827944;114844635;114845233;114848846;114856721;114858692;114863639;114864279;114868393;114869358;114871290;114874081;114874448;114874815;114877820;114879419;114880506;114880855;114881993;114882337;114885181	+	4138	114795501	114885181	-4.14518	-1.76579	-8.29103	1.48e-13	2.72e-12	20.1326	Down
ENSG00000167363	FN3K	17	80693451;80693948;80695580;80698639;80699187;80706731;80708293	80693653;80694347;80696516;80698932;80699402;80707771;80709073	+	3872	80693451	80709073	-2.13802	1.89281	-8.33855	1.14e-13	2.14e-12	20.1017	Down
ENSG00000271130	IGHV3OR16-8	16	33020496;33020639	33020541;33020941	+	349	33020496	33020941	-3.00869	-2.40451	-8.25749	1.77e-13	3.23e-12	20.0521	Down
ENSG00000211945	IGHV1-18	14	106641563;106641952	106641867;106642056	-	410	106641563	106642056	-2.69754	0.973226	-8.31159	1.32e-13	2.44e-12	20.0337	Down
ENSG00000255710	RP11-667M19.9	11	113691578	113692607	-	1030	113691578	113692607	-2.02055	-1.5245	-8.25848	1.76e-13	3.22e-12	20.0336	Down
ENSG00000170549	IRX1	5	3596168;3599339;3600723;3601097	3596495;3600374;3600795;3601517	+	1858	3596168	3601517	-3.23041	-3.86623	-8.23626	1.99e-13	3.6e-12	20.0264	Down
ENSG00000117318	ID3	1	23884409;23884936;23885618	23884906;23885566;23886285	-	1797	23884409	23886285	-2.50654	-0.331969	-8.27223	1.63e-13	3e-12	19.9835	Down
ENSG00000071575	TRIB2	2	12857015;12863386;12864755;12880452	12858703;12863678;12864951;12882860	+	4588	12857015	12882860	-2.45031	3.65187	-8.35747	1.03e-13	1.94e-12	19.9815	Down
ENSG00000253120	IGLV2-34	22	22922478	22922760	+	283	22922478	22922760	-2.96088	-1.88457	-8.24745	1.87e-13	3.4e-12	19.9641	Down
ENSG00000109943	CRTAM	11	122709208;122720776;122722401;122724651;122726403;122733011;122735299;122738117;122738721;122741977	122709300;122720922;122722553;122724794;122726564;122733252;122735427;122738263;122738807;122743347	+	2675	122709208	122743347	-2.03492	1.17856	-8.29258	1.46e-13	2.7e-12	19.963	Down
ENSG00000131242	RAB11FIP4	17	29718642;29719301;29758577;29758831;29761052;29775435;29815018;29836095;29844669;29847924;29848884;29849378;29854860;29855424;29855638;29857344;29857990;29858634	29719029;29719676;29758710;29758918;29761140;29775513;29815450;29836499;29844895;29848378;29849067;29854611;29854941;29855561;29855796;29857487;29858155;29865236	+	15384	29718642	29865236	-2.11875	4.40564	-8.3605	1.01e-13	1.92e-12	19.9504	Down
ENSG00000163519	TRAT1	3	108541545;108549517;108557781;108565915;108568013;108572467	108541781;108549627;108558172;108566227;108568101;108573852	+	2528	108541545	108573852	-2.72462	2.30354	-8.32678	1.22e-13	2.27e-12	19.9399	Down
ENSG00000255760	RP11-428G5.5	12	32030013;32040101	32030827;32040137	-	852	32030013	32040137	-2.64762	-1.84062	-8.23054	2.05e-13	3.7e-12	19.8824	Down
ENSG00000270472	IGHV3OR16-9	16	32077386	32077679	+	294	32077386	32077679	-2.86586	-2.49785	-8.21721	2.2e-13	3.96e-12	19.8484	Down
ENSG00000211649	IGLV7-46	22	22723982;22724151	22724061;22724454	+	384	22723982	22724454	-2.9613	-0.146898	-8.25461	1.8e-13	3.28e-12	19.8403	Down
ENSG00000213088	DARC	1	159173097;159174071;159175201	159173260;159174770;159176290	+	1954	159173097	159176290	-3.71139	-1.9295	-8.22143	2.15e-13	3.87e-12	19.7958	Down
ENSG00000074706	IPCEF1	6	154475631;154489055;154520802;154533904;154535352;154540180;154542391;154544095;154567725;154568204;154568583;154587046;154610847;154627829;154651155;154677806	154481175;154489248;154521174;154534464;154535447;154540323;154542462;154544377;154567990;154568556;154568816;154587098;154610890;154627902;154651215;154677926	-	8474	154475631	154677926	-2.71751	3.69252	-8.3234	1.24e-13	2.31e-12	19.7876	Down
ENSG00000168913	ENHO	9	34521038;34522775	34521854;34523039	-	1082	34521038	34523039	-3.51131	-2.46575	-8.20153	2.4e-13	4.29e-12	19.7408	Down
ENSG00000211955	IGHV3-33	14	106815722;106816128	106816026;106816253	-	431	106815722	106816253	-2.64871	1.36474	-8.2662	1.69e-13	3.09e-12	19.7401	Down
ENSG00000215764	KIR2DL2	GL000209.1	7891;8626;9432;10990;12868;18629;19196;19347;21911;22882;25354;27168;30731;35047;35611;35762;57208;57488;58390;59554;62436;66730;67296;67448;70097;71141;71921;73694;75574;79038;83369;83937;84086;86746;87513;88311;89471;91937;94753;95320;95473	7948;8661;9716;11289;13161;18733;19248;19915;21973;22917;25653;27461;30781;35148;35663;36449;57288;57523;58674;59847;62486;66901;67348;68122;70141;71176;72205;73993;75867;79088;83474;83987;84658;86779;87548;88595;89764;91987;94857;95372;96246	+	8307	7891	96246	-3.57474	-2.21668	-8.19807	2.44e-13	4.37e-12	19.6998	Down
ENSG00000225523	IGKV6D-21	2	90060377;90060700	90060489;90060995	+	409	90060377	90060995	-2.81387	-2.7456	-8.17748	2.73e-13	4.86e-12	19.6547	Down
ENSG00000121989	ACVR2A	2	148602086;148653870;148655810;148657027;148657313;148672760;148674852;148676016;148677799;148680542;148683256;148684649	148602776;148654683;148655899;148657136;148657467;148672903;148674995;148676161;148677913;148680680;148683730;148688393	+	6768	148602086	148688393	-2.33172	0.933803	-8.23154	2.04e-13	3.68e-12	19.6414	Down
ENSG00000198948	MFAP3L	4	170907748;170916121;170923116;170924822;170926142;170927754;170947385;170948011;170952925;170953213;170953935	170913460;170916268;170923377;170924935;170927161;170928126;170947581;170948361;170953049;170953402;170954182	-	8741	170907748	170954182	-2.76748	0.697922	-8.23224	2.03e-13	3.67e-12	19.637	Down
ENSG00000241755	IGKV1-9	2	89309479;89309900	89309774;89310012	-	409	89309479	89310012	-2.90669	0.720366	-8.23207	2.03e-13	3.67e-12	19.6201	Down
ENSG00000103888	KIAA1199	15	81071684;81165879;81166205;81171062;81172057;81173241;81176516;81180035;81181042;81181812;81187331;81188210;81199004;81201438;81212435;81213373;81214350;81216962;81217965;81221243;81221360;81224200;81225586;81229015;81230135;81234190;81234592;81235286;81239285;81241138	81071955;81166037;81166314;81171208;81172195;81173477;81176695;81180105;81181137;81181933;81187463;81188401;81199179;81201647;81212640;81213442;81214478;81217047;81218096;81221278;81221515;81224380;81225801;81229226;81230535;81234394;81234678;81235443;81239406;81244117	+	7621	81071684	81244117	-3.98856	-2.65525	-8.17252	2.81e-13	4.98e-12	19.5841	Down
ENSG00000233999	IGKV3OR2-268	2	87565634;87565858	87565682;87566158	+	350	87565634	87566158	-2.83402	-3.30593	-8.15709	3.05e-13	5.38e-12	19.5837	Down
ENSG00000166444	ST5	11	8714898;8716094;8717010;8717974;8719072;8719471;8720480;8720760;8721404;8724117;8728632;8729324;8729458;8732392;8732669;8733451;8734098;8735545;8736157;8737010;8739288;8739906;8747620;8751497;8772168;8778593;8788184;8793221;8795669;8797739;8816234;8829373;8832964;8852248;8853103;8853341;8854109;8857151;8860857;8878890;8892382;8892501;8902557;8917081;8931294;8932368	8715677;8716202;8717542;8718213;8719320;8719511;8720567;8720937;8721559;8725158;8728813;8729401;8729628;8732504;8732778;8733583;8734282;8735589;8736253;8737377;8739607;8740690;8747866;8752756;8772272;8778699;8788259;8793466;8795848;8798226;8816389;8832888;8833127;8852421;8853235;8853486;8854134;8857258;8860902;8878983;8892464;8892965;8902656;8917128;8931458;8932498	-	14267	8714898	8932498	-2.41915	-0.219028	-8.19564	2.48e-13	4.43e-12	19.5674	Down
ENSG00000173898	SPTBN2	11	66452719;66454264;66454898;66455339;66455475;66455640;66456124;66456567;66457276;66457510;66458755;66460007;66460441;66460657;66461243;66461610;66463748;66466110;66466463;66466877;66467997;66469055;66472069;66473155;66474987;66475612;66476373;66478053;66478388;66481102;66481562;66481787;66482693;66483301;66488555;66488821;66496212	66453988;66454638;66455118;66455389;66455550;66455782;66456388;66456651;66457414;66457829;66459129;66460211;66460571;66460917;66461332;66461834;66464011;66466278;66466553;66467079;66468753;66469192;66472939;66473308;66475289;66475770;66476490;66478240;66478500;66481217;66481642;66481878;66482866;66483452;66488733;66488911;66496697	-	9131	66452719	66496697	-3.20837	0.936152	-8.22646	2.1e-13	3.77e-12	19.5331	Down
ENSG00000152315	KCNK13	14	90528109;90650455	90528883;90652201	+	2522	90528109	90652201	-3.51379	-2.69076	-8.15807	3.03e-13	5.36e-12	19.5254	Down
ENSG00000082458	DLG3	X	69664711;69668430;69668763;69669209;69669540;69670019;69671717;69672155;69673487;69674064;69674946;69675637;69698968;69711957;69712371;69713226;69715258;69717015;69718370;69719026;69719727;69720321;69722013	69665408;69668483;69668813;69669333;69669709;69670633;69671876;69672605;69673643;69674166;69675113;69675952;69699114;69712133;69712446;69713325;69715303;69717071;69718420;69719127;69719899;69720839;69725337	+	7841	69664711	69725337	-2.66066	0.74734	-8.20745	2.32e-13	4.16e-12	19.5063	Down
ENSG00000122121	XPNPEP2	X	128872950;128876084;128877937;128879179;128880212;128880571;128881583;128884444;128885721;128886126;128887135;128888448;128889270;128890460;128893156;128894488;128895148;128895982;128896670;128901579;128902267	128873238;128876157;128878047;128879242;128880316;128880839;128881729;128884545;128885802;128886321;128887224;128888557;128889347;128890531;128893216;128894557;128895252;128896041;128896746;128901668;128903514	+	3500	128872950	128903514	-2.23988	-1.60991	-8.15285	3.12e-13	5.49e-12	19.4668	Down
ENSG00000168079	SCARA5	8	27727399;27737086;27761886;27764665;27767180;27779088;27823931;27845021;27849774	27729587;27737283;27762351;27764763;27767260;27779762;27824059;27845147;27850244	-	4435	27727399	27850244	-3.38519	-4.03258	-8.12413	3.64e-13	6.37e-12	19.4407	Down
ENSG00000187266	EPOR	19	11488236;11491560;11492368;11492606;11493523;11494107;11494769	11489454;11491989;11492525;11492781;11493908;11494211;11495018	-	2724	11488236	11495018	-2.09648	3.44773	-8.25061	1.84e-13	3.34e-12	19.4387	Down
ENSG00000168807	SNTB2	16	69221032;69269651;69279505;69293953;69304046;69317951;69333493;69334735	69221649;69269736;69279718;69294163;69304188;69318147;69333677;69342955	+	9875	69221032	69342955	-2.17399	2.51955	-8.23036	2.05e-13	3.7e-12	19.4368	Down
ENSG00000214894	LINC00243	6	30766431;30780643;30798292	30766549;30782549;30798436	-	2171	30766431	30798436	-2.79785	-1.49643	-8.14359	3.28e-13	5.76e-12	19.3871	Down
ENSG00000164344	KLKB1	4	187130133;187130247;187147592;187148556;187149349;187150025;187153281;187155106;187157935;187159410;187171397;187172186;187172641;187172903;187173171;187175742;187177146;187178380;187179175	187130153;187130426;187147643;187148741;187149407;187150143;187153443;187155212;187158094;187159519;187171587;187172482;187172803;187173015;187173339;187175917;187177241;187178519;187179625	+	2953	187130133	187179625	-2.57377	-2.26765	-8.12812	3.57e-13	6.24e-12	19.3679	Down
ENSG00000167244	IGF2	11	2150342;2154747;2156597;2158418;2159459;2161365;2162087;2168796;2170356	2154453;2154904;2156759;2158535;2160619;2161529;2162468;2169037;2170833	-	6979	2150342	2170833	-3.34665	-1.09848	-8.15138	3.15e-13	5.53e-12	19.3654	Down
ENSG00000211664	IGLV2-18	22	23077095;23077270	23077153;23077584	+	374	23077095	23077584	-3.0059	-0.510672	-8.15699	3.05e-13	5.38e-12	19.3548	Down
ENSG00000211663	IGLV3-19	22	23063108;23063340	23063193;23063630	+	377	23063108	23063630	-2.63751	1.33719	-8.19075	2.54e-13	4.53e-12	19.3416	Down
ENSG00000211941	IGHV3-11	14	106573233;106573635	106573537;106573800	-	471	106573233	106573800	-2.65271	0.835724	-8.16359	2.94e-13	5.21e-12	19.2605	Down
ENSG00000114405	C3orf14	3	62304648;62304958;62305396;62306135;62307605;62309569;62317000;62318930	62304907;62305086;62305507;62306199;62308194;62309808;62317074;62321888	+	4430	62304648	62321888	-3.3194	-2.74599	-8.10495	4.04e-13	7.04e-12	19.2515	Down
ENSG00000153823	PID1	2	229715242;229888690;230020534;230092673;230096642;230109568;230127399;230135730	229715364;229890824;230020680;230092779;230096801;230109776;230127609;230136001	-	3364	229715242	230136001	-3.73251	0.433489	-8.14898	3.19e-13	5.6e-12	19.1454	Down
ENSG00000160321	ZNF208	19	22115760;22122575;22153993;22169530;22171585;22174241;22192290;22193594	22116039;22124226;22157609;22170113;22171711;22174539;22192383;22193751	-	6811	22115760	22193751	-3.21109	-2.04582	-8.09248	4.32e-13	7.49e-12	19.1395	Down
ENSG00000256937	RP11-436I9.5	12	9280379	9281241	+	863	9280379	9281241	-2.74207	-3.18927	-8.07067	4.86e-13	8.37e-12	19.1227	Down
ENSG00000108370	RGS9	17	63133549;63149540;63154413;63156351;63156654;63156969;63159131;63164318;63173850;63176114;63184822;63186293;63189661;63193244;63198111;63200281;63204040;63206606;63221120;63223393	63133715;63149636;63154909;63156457;63156705;63157027;63159207;63164399;63173921;63176155;63185433;63186354;63189774;63193359;63198198;63200419;63204129;63206780;63221706;63223821	+	3664	63133549	63223821	-2.60142	-0.987679	-8.09465	4.27e-13	7.41e-12	19.0924	Down
ENSG00000187010	RHD	1	25598884;25611064;25617132;25627437;25628011;25629813;25633087;25634138;25643491;25648380;25655389	25599186;25611250;25617282;25627584;25628177;25629950;25633433;25634307;25643570;25648453;25656936	+	3313	25598884	25656936	-3.90729	-0.962415	-8.10717	3.99e-13	6.96e-12	19.0833	Down
ENSG00000146070	PLA2G7	6	46671938;46672890;46675728;46677064;46677401;46679233;46680006;46682197;46684121;46684712;46690520;46702917;46703287	46672433;46673038;46675898;46677155;46678395;46679356;46680074;46682290;46684265;46684833;46690662;46703137;46703430	-	2965	46671938	46703430	-3.68087	0.271799	-8.12181	3.69e-13	6.44e-12	19.0274	Down
ENSG00000026559	KCNG1	20	49620193;49624473;49625219;49628896;49630266;49639191	49623810;49624577;49626901;49628953;49630645;49639666	-	6320	49620193	49639666	-3.15121	-1.82992	-8.07362	4.79e-13	8.26e-12	19.0254	Down
ENSG00000178445	GLDC	9	6532464;6534708;6535947;6540051;6550803;6553368;6554669;6556153;6557948;6565354;6587141;6588401;6588618;6589195;6592143;6592851;6595014;6602109;6604588;6605131;6606592;6610192;6620184;6644614;6645245	6533160;6534788;6536236;6540179;6550914;6553509;6554909;6556302;6558684;6565429;6587283;6588442;6588702;6589292;6592223;6592990;6595119;6602205;6604784;6605278;6606669;6610356;6620319;6644692;6645650	-	4656	6532464	6645650	-2.98403	-2.5697	-8.05023	5.43e-13	9.28e-12	18.9607	Down
ENSG00000182253	SYNM	15	99638420;99645241;99653796;99666927;99669572	99638840;99646214;99653920;99666997;99675798	+	7818	99638420	99675798	-2.32587	-0.0358728	-8.0833	4.54e-13	7.86e-12	18.9537	Down
ENSG00000197993	KEL	7	142638201;142639153;142639962;142640363;142640573;142640870;142641410;142641730;142643161;142649596;142650895;142651271;142651552;142654914;142655391;142658015;142658447;142658882;142659202;142659291	142638500;142639616;142640241;142640430;142640683;142640970;142641487;142642003;142643695;142649725;142651043;142651459;142651614;142655060;142655515;142658191;142658588;142658959;142659235;142659768	-	3923	142638201	142659768	-3.35174	2.82194	-8.15722	3.05e-13	5.38e-12	18.9487	Down
ENSG00000243063	IGKV3-7	2	89277987;89278455	89278285;89278600	-	445	89277987	89278600	-2.57723	-1.88241	-8.05106	5.4e-13	9.24e-12	18.9308	Down
ENSG00000162817	C1orf115	1	220863187;220869954	220864053;220872499	+	3413	220863187	220872499	-2.79868	-0.742529	-8.06495	5.02e-13	8.63e-12	18.9012	Down
ENSG00000163053	SLC16A14	2	230899698;230910373;230914477;230923810;230931815;230932748;230933202;230933271	230902247;230911438;230914620;230924082;230931953;230933005;230933264;230933715	-	4938	230899698	230933715	-2.69605	0.684774	-8.09106	4.36e-13	7.55e-12	18.8829	Down
ENSG00000163554	SPTA1	1	158580496;158581576;158582539;158583511;158584043;158584538;158587327;158587829;158588976;158589960;158592509;158595936;158596629;158597415;158604333;158605703;158606431;158607823;158609019;158609660;158612201;158612604;158613112;158614043;158614978;158615285;158617329;158618299;158619646;158621157;158622257;158623064;158624401;158626354;158627267;158631077;158632492;158636106;158637648;158639198…	158581179;158581815;158582751;158583657;158584325;158585193;158587378;158587891;158589124;158590579;158592982;158596012;158596797;158597513;158604465;158605824;158606551;158608031;158609476;158609797;158612332;158612766;158613215;158614186;158615175;158615384;158617510;158618443;158619737;158621258;158622443;158623215;158624538;158626446;158627484;158631199;158632735;158636287;158637852;158639353…	-	10025	158580496	158656488	-3.37969	5.01101	-8.16812	2.87e-13	5.09e-12	18.8737	Down
ENSG00000066468	FGFR2	10	123237848;123239565;123239740;123241349;123243212;123244909;123246868;123247505;123256046;123258009;123260340;123263304;123274631;123276833;123278196;123279493;123285669;123286243;123287190;123289836;123290781;123297480;123298106;123310804;123323838;123324952;123342816;123353223;123353626;123355991;123357476	123239535;123239627;123239999;123241691;123243317;123245046;123246938;123247627;123256236;123258119;123260461;123263455;123274833;123276977;123278343;123279683;123285708;123286468;123287517;123289972;123290828;123297924;123298229;123310973;123324093;123325425;123343088;123353481;123353667;123356159;123357972	-	7543	123237848	123357972	-2.86049	-3.05863	-8.02534	6.21e-13	1.05e-11	18.8666	Down
ENSG00000125266	EFNB2	13	107142079;107147229;107148096;107164877;107187191	107145776;107147342;107148188;107165160;107187462	-	4461	107142079	107187462	-2.50412	-0.179658	-8.06214	5.09e-13	8.74e-12	18.8427	Down
ENSG00000211679	IGLC3	22	23248512	23248973	+	462	23248512	23248973	-3.2253	4.78661	-8.15703	3.05e-13	5.38e-12	18.8227	Down
ENSG00000124191	TOX2	20	42543504;42544790;42574345;42583788;42602007;42635187;42667644;42679946;42682939;42693417;42694352;42695370;42697290	42543630;42544848;42574678;42583912;42602072;42635432;42667869;42680185;42683166;42693497;42694747;42695497;42698256	+	3223	42543504	42698256	-2.39804	-0.0899691	-8.05155	5.39e-13	9.23e-12	18.7864	Down
ENSG00000167767	KRT80	12	52562780;52565442;52565982;52566822;52567384;52574297;52579163;52585387	52565341;52565497;52566202;52566947;52567548;52574747;52579533;52585784	-	4350	52562780	52585784	-3.19117	-1.34642	-8.03455	5.91e-13	1.01e-11	18.7733	Down
ENSG00000122786	CALD1	7	134429003;134430218;134464164;134494342;134506736;134528635;134529002;134551592;134552444;134576151;134584583;134605237;134612800;134613505;134617739;134620439;134625843;134629207;134632259;134635125;134642820;134642960;134644725;134647571;134649962;134653091	134429114;134430323;134464500;134494378;134506812;134528722;134529087;134551790;134552992;134576424;134584804;134605471;134612841;134613651;134618828;134620516;134625988;134629302;134632853;134635265;134642863;134643041;134647140;134647685;134650188;134655479	+	9930	134429003	134655479	-3.38918	-0.903702	-8.0419	5.68e-13	9.68e-12	18.7607	Down
ENSG00000129521	EGLN3	14	34393437;34396166;34398282;34400302;34417439;34454359;34456218;34487807;34561523;34565369;34595459;34596235;34598709;34638697;34638952;34668693;34692042;34696965;34931922	34395128;34396239;34398418;34400542;34420287;34454718;34456368;34487861;34561608;34565621;34595517;34596350;34599250;34638852;34638972;34669026;34692159;34697020;34931980	-	7359	34393437	34931980	-2.70764	-1.39131	-8.02694	6.15e-13	1.05e-11	18.7597	Down
ENSG00000173762	CD7	17	80272744	80275478	-	2735	80272744	80275478	-2.50402	3.91822	-8.12696	3.59e-13	6.27e-12	18.719	Down
ENSG00000145555	MYO10	5	16665395;16668386;16670635;16671531;16672798;16673791;16674962;16676140;16680056;16681418;16681980;16683989;16685847;16689933;16694480;16699559;16701072;16702652;16703034;16704688;16710781;16711230;16713439;16738245;16741913;16754937;16758227;16761573;16762154;16762654;16763590;16763764;16764359;16766189;16769183;16779654;16780633;16780837;16781814;16783444;16794755;16814626;16818118;16877718;169…	16666902;16668577;16671087;16671651;16672934;16673998;16675259;16676263;16680213;16681612;16682122;16684044;16685940;16690028;16694723;16699682;16701947;16702697;16703267;16704794;16711131;16711354;16713577;16738523;16742337;16755017;16758335;16761655;16762222;16762746;16763656;16763864;16764505;16766307;16769312;16779757;16780717;16780850;16781938;16783578;16794942;16815572;16818276;16877816;169…	-	10537	16665395	16936372	-2.97295	0.0474982	-8.04642	5.54e-13	9.45e-12	18.7045	Down
ENSG00000049759	NEDD4L	18	55711599;55712757;55712921;55713166;55713595;55721941;55758023;55816565;55833020;55862622;55865001;55888767;55895062;55912659;55914513;55916131;55919233;55981787;55983214;55989657;55990464;55992228;55996227;55997970;56001050;56002710;56008191;56008910;56010138;56016769;56018223;56024426;56024689;56027103;56031500;56033231;56033829;56034353;56034978;56037629;56040343;56050478;56052758;56054671;560…	55711940;55712847;55713020;55713250;55714742;55722108;55758859;55816801;55833093;55862965;55865101;55888989;55895139;55912740;55914856;55916169;55919286;55981821;55983264;55989718;55990566;55992394;55996359;55998146;56001252;56003324;56008401;56009029;56010335;56016846;56018277;56024484;56024691;56027290;56031565;56033463;56033853;56034458;56035099;56037699;56040501;56050551;56052818;56054730;560…	+	15717	55711599	56068772	-2.28886	2.01516	-8.08295	4.55e-13	7.87e-12	18.7003	Down
ENSG00000002587	HS3ST1	4	11394774;11430087;11430323	11401737;11430221;11431389	-	8166	11394774	11431389	-3.26623	-1.56841	-8.0097	6.75e-13	1.14e-11	18.6588	Down
ENSG00000143375	CGN	1	151482986;151483412;151483863;151487971;151490982;151492642;151492890;151493072;151495910;151496702;151497150;151498070;151499451;151501826;151502385;151502965;151504878;151506451;151506616;151508076;151508256;151509206;151509681	151483025;151483476;151483991;151488092;151491868;151492742;151492959;151493167;151496037;151496834;151497362;151498266;151499583;151502035;151502591;151503222;151505048;151506612;151507607;151508159;151508821;151509369;151511168	+	6616	151482986	151511168	-2.75094	-2.56149	-7.99147	7.45e-13	1.25e-11	18.6559	Down
ENSG00000132849	INADL	1	62208149;62228530;62228685;62231951;62234955;62237103;62240878;62253426;62257020;62261139;62262959;62267295;62271120;62274146;62288617;62293094;62299326;62321702;62327223;62329910;62330913;62340915;62349909;62365255;62366954;62374044;62380259;62393400;62417980;62439040;62455840;62457154;62483528;62503649;62516638;62545122;62550187;62565991;62574109;62579725;62582204;62582804;62586545;62588693;625…	62208227;62228586;62228851;62232145;62235094;62237298;62241006;62253644;62257119;62261230;62263100;62267441;62271196;62274202;62288751;62293255;62299457;62321911;62327339;62330305;62331283;62341203;62350080;62365326;62367131;62374154;62380336;62393501;62418083;62439112;62456108;62457451;62483619;62503721;62516730;62545241;62550320;62566080;62574192;62580597;62582351;62583190;62586967;62588730;625…	+	11456	62208149	62629592	-2.25533	2.03585	-8.07227	4.82e-13	8.31e-12	18.6435	Down
ENSG00000188389	PDCD1	2	242792033;242794101;242794350;242794773;242800915	242793449;242794135;242794505;242795132;242801060	-	2114	242792033	242801060	-2.30173	-0.660704	-8.01045	6.73e-13	1.14e-11	18.6302	Down
ENSG00000240864	IGKV1-16	2	89399352;89399773	89399647;89399854	-	378	89399352	89399854	-2.62154	-0.0269528	-8.02555	6.2e-13	1.05e-11	18.6285	Down
ENSG00000178573	MAF	16	79619740;79627735	79619838;79634611	-	6976	79619740	79634611	-2.14471	3.26524	-8.09463	4.27e-13	7.41e-12	18.6194	Down
ENSG00000137962	ARHGAP29	1	94614544;94620107;94637307;94642169;94643408;94645281;94649707;94650428;94650898;94652055;94654393;94654772;94655482;94667276;94667451;94668474;94668656;94669486;94670617;94671191;94674388;94674810;94685814;94696963;94702971;94740568	94616071;94620385;94640305;94643276;94643723;94645513;94649844;94650616;94651037;94652153;94654497;94654908;94661496;94667413;94668288;94668554;94668766;94669550;94670754;94671239;94674460;94674906;94685948;94697199;94703189;94740624	-	15524	94614544	94740624	-3.3398	-1.62884	-7.99832	7.18e-13	1.21e-11	18.6012	Down
ENSG00000141469	SLC14A1	18	43304092;43304856;43306690;43308994;43310980;43314082;43316421;43319128;43319467;43328341;43329743	43304238;43304978;43307383;43310436;43311169;43314367;43316613;43319275;43319825;43328390;43332485	+	6376	43304092	43332485	-2.96183	1.86378	-8.0632	5.06e-13	8.7e-12	18.5636	Down
ENSG00000179431	FJX1	11	35639735	35642419	+	2685	35639735	35642419	-2.85041	-3.30044	-7.96136	8.76e-13	1.46e-11	18.5463	Down
ENSG00000162877	PM20D1	1	205797150;205798961;205801726;205809380;205810939;205811282;205811804;205812795;205813215;205813939;205814453;205817013;205819032	205797871;205799507;205801894;205809451;205811017;205811343;205811879;205812914;205813345;205814025;205814685;205817099;205819260	-	2614	205797150	205819260	-3.04018	-3.67228	-7.94893	9.36e-13	1.55e-11	18.5003	Down
ENSG00000211671	IGLV2-8	22	23165153;23165476	23165360;23165787	+	520	23165153	23165787	-2.93425	1.76171	-8.04826	5.49e-13	9.37e-12	18.4998	Down
ENSG00000246526	RP11-539L10.2	4	6689175;6691036;6692026	6690623;6691186;6692246	-	1821	6689175	6692246	-2.25458	-0.215705	-7.99359	7.36e-13	1.24e-11	18.4996	Down
ENSG00000130037	KCNA5	12	5153085	5155949	+	2865	5153085	5155949	-3.64809	-3.21201	-7.95723	8.95e-13	1.49e-11	18.4891	Down
ENSG00000251546	IGKV1D-39	2	89901292;89901494	89901369;89901791	+	376	89901292	89901791	-2.72002	0.552318	-8.00735	6.84e-13	1.15e-11	18.4572	Down
ENSG00000248810	RP11-362F19.1	4	142240604;142242283;142244576;142253313	142241054;142242535;142247161;142253772	-	3750	142240604	142253772	-3.75822	-1.85521	-7.96125	8.76e-13	1.46e-11	18.4036	Down
ENSG00000184292	TACSTD2	1	59041099	59043166	-	2068	59041099	59043166	-3.68572	0.665871	-8.01499	6.56e-13	1.11e-11	18.3987	Down
ENSG00000186807	ANXA8L2	10	47746936;47751145;47752291;47753838;47754715;47755465;47756033;47756639;47756972;47758846;47759650;47762128	47747132;47751235;47752499;47753951;47754805;47755544;47756092;47756732;47757067;47758904;47759772;47763041	+	2128	47746936	47763041	-2.99938	-3.89603	-7.91886	1.1e-12	1.81e-11	18.3564	Down
ENSG00000248791	CTD-2165H16.3	5	14620129	14621422	+	1294	14620129	14621422	-3.10885	-2.34811	-7.93623	1e-12	1.66e-11	18.3377	Down
ENSG00000050820	BCAR1	16	75262928;75267744;75268787;75270594;75271081;75271989;75276368;75281952;75282754;75283463;75284567;75285369;75285697;75286133;75290040;75297536;75299723;75299974;75300612;75301813	75263921;75267833;75270401;75270896;75271329;75272558;75276988;75282138;75282841;75284002;75284845;75285507;75285778;75286296;75290178;75299113;75299905;75300280;75300679;75301951	-	8335	75262928	75301951	-3.1077	-2.7749	-7.92335	1.07e-12	1.77e-11	18.2984	Down
ENSG00000149948	HMGA2	12	66217911;66221781;66232299;66235914;66236371;66261269;66275523;66308500;66345163;66357025	66219161;66222793;66232349;66236034;66236708;66261587;66275906;66309307;66352634;66360075	+	14808	66217911	66360075	-4.68528	-1.25699	-7.96134	8.76e-13	1.46e-11	18.2925	Down
ENSG00000104725	NEFL	8	24808468;24810989;24811695;24812986	24810465;24811309;24811819;24814624	-	4083	24808468	24814624	-2.86742	-2.34883	-7.92612	1.06e-12	1.75e-11	18.2915	Down
ENSG00000102678	FGF9	13	22245522;22248141;22255181;22275329	22246328;22248351;22255392;22278637	+	4539	22245522	22278637	-2.84341	-2.53768	-7.90339	1.19e-12	1.96e-11	18.1869	Down
ENSG00000105610	KLF1	19	12995237;12996131;12997868	12995874;12996956;12997995	-	1592	12995237	12997995	-2.77731	2.81367	-8.00943	6.76e-13	1.14e-11	18.1795	Down
ENSG00000165092	ALDH1A1	9	75515578;75520874;75524518;75526874;75531836;75533636;75538765;75540400;75541899;75543808;75545795;75555064;75567851;75653457;75668971;75695283	75516196;75520948;75524675;75527038;75532020;75533738;75539048;75540528;75542093;75543937;75545935;75555168;75567972;75653638;75669150;75695358	-	2849	75515578	75695358	-3.22031	2.65622	-8.00401	6.96e-13	1.17e-11	18.1488	Down
ENSG00000198286	CARD11	7	2945775;2949684;2951806;2952921;2954871;2956924;2958125;2959006;2962268;2962766;2963867;2966373;2968232;2969626;2972169;2974087;2976671;2977541;2978313;2979383;2983846;2985453;2987209;2998134;3020154;3083301	2946476;2949799;2951930;2953100;2955006;2957019;2958221;2959246;2962674;2962967;2963999;2966425;2968332;2969708;2972220;2974263;2976868;2977666;2978465;2979562;2984171;2985590;2987421;2998265;3020214;3083579	-	4707	2945775	3083579	-2.09284	4.66241	-8.02463	6.23e-13	1.06e-11	18.1315	Down
ENSG00000126266	FFAR1	19	35842445	35843367	+	923	35842445	35843367	-2.77429	-3.52821	-7.87848	1.37e-12	2.23e-11	18.1291	Down
ENSG00000111728	ST8SIA1	12	22216707;22219279;22221797;22223506;22240798;22257039;22260093;22271246;22303132;22346325;22376206;22401760;22403664;22408214;22421446;22440083;22477313;22486931;22489046;22507113;22507631;22529600;22589810	22216861;22219369;22221954;22223559;22240858;22257123;22260470;22271423;22303168;22354972;22376707;22402032;22403721;22408323;22421547;22440227;22479275;22487648;22489134;22507259;22507717;22529877;22589975	-	14483	22216707	22589975	-2.82366	-0.772875	-7.91244	1.14e-12	1.87e-11	18.0907	Down
ENSG00000127831	VIL1	2	219283815;219288488;219289000;219290338;219292688;219292950;219294008;219294320;219294572;219295448;219296580;219296769;219297238;219297516;219299249;219300012;219301205;219301847;219303381;219305445;219313946	219283891;219288576;219289074;219290534;219292796;219293060;219294210;219294398;219294670;219295939;219296680;219296906;219297285;219297674;219299428;219300157;219301349;219302035;219303449;219305585;219318018	+	6920	219283815	219318018	-2.23016	-2.36919	-7.88163	1.34e-12	2.2e-11	18.0839	Down
ENSG00000072134	EPN2	17	19118928;19122455;19122947;19124761;19125562;19140389;19140654;19151707;19152684;19161233;19174862;19176447;19177364;19179710;19183171;19185268;19188933;19213198;19215365;19216225;19216418;19232024;19232395;19233927;19235166;19237269	19119122;19122788;19123786;19124815;19125840;19140438;19140844;19151774;19152839;19161315;19175051;19176588;19177701;19179851;19183293;19187027;19189103;19213310;19215457;19216333;19217047;19232200;19232960;19233989;19235381;19240028	+	9844	19118928	19240028	-2.36441	1.81916	-7.96201	8.72e-13	1.46e-11	18.0781	Down
ENSG00000211942	IGHV3-13	14	106586137;106586542	106586438;106586667	-	428	106586137	106586667	-2.54274	-0.649928	-7.90597	1.18e-12	1.94e-11	18.062	Down
ENSG00000200483	RNU6-1017P	12	132299808	132299913	-	106	132299808	132299913	-2.77807	-3.95058	-7.85792	1.52e-12	2.47e-11	18.0528	Down
ENSG00000145911	N4BP3	5	177540444;177546555;177547179;177548099;177548475	177540772;177546914;177547700;177548353;177553088	+	6080	177540444	177553088	-2.57542	0.476676	-7.92642	1.06e-12	1.75e-11	18.0464	Down
ENSG00000260398	RP11-594N15.3	8	79518187	79521940	+	3754	79518187	79521940	-2.88856	-2.68209	-7.86952	1.43e-12	2.33e-11	18.0162	Down
ENSG00000211632	IGKV3D-11	2	90211643;90211958	90211788;90212253	+	442	90211643	90212253	-2.91849	-0.0471526	-7.90766	1.17e-12	1.92e-11	17.9836	Down
ENSG00000233093	LINC00892	X	135721702;135722933	135721963;135724588	+	1918	135721702	135724588	-2.54772	-2.87014	-7.85452	1.55e-12	2.51e-11	17.9666	Down
ENSG00000223350	IGLV9-49	22	22697539;22697759	22697621;22698084	+	409	22697539	22698084	-2.76806	-1.52039	-7.87262	1.41e-12	2.3e-11	17.9513	Down
ENSG00000253691	IGKV2OR22-4	22	17395125;17395821	17395440;17395871	-	367	17395125	17395871	-3.11912	-1.56368	-7.8673	1.45e-12	2.36e-11	17.9107	Down
ENSG00000142920	ADC	1	33546705;33547202;33557651;33558843;33560149;33562308;33563608;33567434;33583503	33547109;33549728;33557823;33559017;33560314;33562557;33563780;33567494;33586131	+	6559	33546705	33586131	-2.69231	-1.01209	-7.87096	1.42e-12	2.32e-11	17.9036	Down
ENSG00000253998	IGKV2-29	2	89533655;89534344	89533976;89534393	-	372	89533655	89534393	-3.32957	-2.12016	-7.85598	1.54e-12	2.49e-11	17.8889	Down
ENSG00000223855	AC147651.3	7	560028;563717;564491	562953;563917;564869	+	3506	560028	564869	-2.3311	-2.54407	-7.84131	1.67e-12	2.69e-11	17.8798	Down
ENSG00000100167	2021-09-03	22	42372276;42372814;42377649;42381646;42383210;42383626;42385571;42387577;42388668;42390294;42390625	42372587;42373078;42377840;42382116;42383291;42383763;42385688;42387672;42388767;42390345;42394225	+	5427	42372276	42394225	-2.683	-2.29753	-7.84697	1.62e-12	2.61e-11	17.8789	Down
ENSG00000251340	RP11-461G12.2	5	93905245	93906381	+	1137	93905245	93906381	-2.40005	-2.53691	-7.83754	1.7e-12	2.73e-11	17.8552	Down
ENSG00000013619	MAMLD1	X	149529689;149531084;149531551;149589273;149613720;149631038;149638017;149641952;149671544;149677595;149680274	149529966;149531153;149531797;149589391;149613878;149631112;149639762;149642074;149671787;149678316;149682448	+	5958	149529689	149682448	-2.34311	0.192291	-7.87861	1.36e-12	2.23e-11	17.8431	Down
ENSG00000269888	RP11-3P17.5	3	161146900;161147252	161146997;161147401	+	248	161146900	161147401	-2.30081	-1.71238	-7.83881	1.69e-12	2.72e-11	17.8073	Down
ENSG00000100433	KCNK10	14	88649113;88654311;88658568;88693719;88707046;88729546;88737082;88789091;88789991;88792763	88652499;88654453;88658754;88693879;88707164;88729895;88737255;88789593;88790069;88793251	-	5592	88649113	88793251	-3.44447	-3.21328	-7.82211	1.85e-12	2.95e-11	17.7851	Down
ENSG00000162739	SLAMF6	1	160454820;160456894;160458878;160459988;160460365;160460915;160465851;160492934	160456544;160456965;160458960;160460026;160460475;160461178;160466183;160493052	-	2746	160454820	160493052	-2.29094	3.26525	-7.93833	9.91e-13	1.64e-11	17.7773	Down
ENSG00000163737	PF4	4	74846794;74847134;74847580	74847008;74847260;74847841	-	604	74846794	74847841	-3.99034	0.465853	-7.89338	1.26e-12	2.06e-11	17.7622	Down
ENSG00000108821	COL1A1	17	48260650;48263139;48264001;48264845;48264968;48266103;48266264;48266529;48266738;48267040;48267220;48267362;48267670;48268178;48268744;48269149;48269341;48269836;48270001;48270158;48270355;48270847;48271710;48271934;48272082;48272408;48272593;48272795;48272928;48273284;48273440;48273675;48273978;48274371;48274541;48275093;48275310;48275522;48275794;48276587;48276779;48277114;48278772	48263009;48263868;48264483;48264898;48265998;48266156;48266371;48266636;48266899;48267093;48267273;48267469;48267957;48268285;48268851;48269247;48269800;48269889;48270054;48270211;48270408;48271544;48271808;48271987;48272189;48272461;48272691;48272839;48273026;48273337;48273560;48273956;48274031;48274424;48274594;48275146;48275363;48275566;48276063;48276688;48276951;48277552;48278993	-	9819	48260650	48278993	-3.17181	-0.630264	-7.8523	1.57e-12	2.54e-11	17.7384	Down
ENSG00000036530	CYP46A1	14	100150641;100151039;100157418;100158117;100161769;100165803;100166352;100172334;100173905;100182147;100182474;100184020;100187576;100188293;100189223;100191728;100192527;100192894	100150873;100151118;100157498;100158198;100161811;100165876;100166438;100173122;100179774;100182297;100182536;100184463;100187660;100188403;100189469;100191816;100192606;100193638	+	9354	100150641	100193638	-3.36023	-2.13861	-7.82594	1.81e-12	2.9e-11	17.7314	Down
ENSG00000211965	IGHV3-49	14	107012938;107013352	107013248;107013477	-	437	107012938	107013477	-2.89815	0.0433412	-7.86124	1.5e-12	2.43e-11	17.7301	Down
ENSG00000272632	RP11-362F19.3	4	142351985	142352438	+	454	142351985	142352438	-3.29949	-3.72343	-7.79739	2.11e-12	3.34e-11	17.6995	Down
ENSG00000014914	MTMR11	1	149900543;149901969;149903836;149904156;149905299;149905503;149906076;149906341;149906879;149907192;149907477;149908047;149908475	149901808;149903484;149903906;149904222;149905423;149905835;149906219;149906419;149907021;149907379;149907598;149908266;149908791	-	4591	149900543	149908791	-3.34324	1.82836	-7.902	1.2e-12	1.97e-11	17.688	Down
ENSG00000269952	RP11-324I22.3	10	35499344	35499678	+	335	35499344	35499678	-2.0258	-2.70559	-7.79855	2.09e-12	3.32e-11	17.6819	Down
ENSG00000172653	C17orf66	17	34181955;34182668;34183177;34183736;34185204;34185437;34185892;34189955;34190506;34191501;34191762;34192219;34193728;34195571	34182414;34182754;34183361;34183809;34185323;34185529;34186074;34190129;34191306;34191557;34191894;34192400;34193777;34195895	-	2925	34181955	34195895	-2.49987	-1.80973	-7.812	1.95e-12	3.1e-11	17.6686	Down
ENSG00000224373	IGHV4-59	14	107081806;107083240;107083640	107082728;107083557;107083830	-	1432	107081806	107083830	-2.25252	1.74955	-7.87985	1.36e-12	2.22e-11	17.6601	Down
ENSG00000211650	IGLV5-45	22	22730355;22730552	22730428;22730874	+	397	22730355	22730874	-2.82836	-1.45453	-7.81777	1.89e-12	3.01e-11	17.6545	Down
ENSG00000254741	RP11-661A12.7	8	144661806;144662678	144662073;144662840	+	431	144661806	144662840	-2.09457	-1.06968	-7.81621	1.9e-12	3.03e-11	17.6487	Down
ENSG00000169855	ROBO1	3	78646390;78649263;78655883;78656396;78663798;78666785;78676471;78680311;78683085;78683578;78684923;78688894;78695298;78696779;78700882;78706248;78708836;78709089;78711143;78717033;78717284;78717622;78719246;78734896;78737798;78742038;78763547;78766425;78766913;78795893;78987751;79067557;79174606;79561955;79575642;79576971;79582164;79638974;79816902	78648077;78649459;78656191;78656439;78663950;78667191;78676719;78680455;78683192;78683730;78685258;78689048;78695340;78696805;78701079;78706419;78708957;78710411;78711264;78717199;78717452;78717715;78719690;78735067;78737922;78742506;78764407;78766563;78767033;78796050;78988077;79068609;79174689;79562031;79575726;79577037;79582259;79639111;79816965	-	10862	78646390	79816965	-3.56419	-1.61902	-7.80977	1.97e-12	3.13e-11	17.5916	Down
ENSG00000079393	DUSP13	10	76854192;76855333;76857470;76858789;76861625;76863652;76865419;76867750;76868767	76854636;76855553;76857643;76859285;76861719;76863855;76865626;76868041;76868979	-	2349	76854192	76868979	-3.13486	-2.45242	-7.79042	2.19e-12	3.45e-11	17.575	Down
ENSG00000136866	ZFP37	9	115800660;115811642;115812071;115818837	115806548;115811776;115812197;115819039	-	6354	115800660	115819039	-2.5019	-2.10977	-7.79018	2.19e-12	3.45e-11	17.5728	Down
ENSG00000131398	KCNC3	19	50815194;50818765;50823480;50823850;50826232;50831470;50836726	50818247;50819348;50823606;50824041;50827339;50832634;50836772	-	6277	50815194	50836772	-3.43301	1.18635	-7.85891	1.52e-12	2.46e-11	17.5293	Down
ENSG00000111799	COL12A1	6	75794042;75796906;75798822;75799826;75801039;75801206;75804824;75806969;75811316;75811544;75811715;75812313;75813473;75814922;75816135;75818734;75822738;75823318;75825500;75825735;75827098;75828759;75829066;75831018;75833046;75833664;75833971;75834843;75836067;75838012;75839807;75840568;75841656;75843009;75843574;75844442;75847153;75848036;75848164;75848538;75851748;75852920;75855042;75855818;758…	75796273;75797463;75798890;75800014;75801105;75801241;75804895;75807022;75811369;75811627;75811768;75812408;75813526;75815008;75816212;75818883;75823029;75823460;75825638;75825773;75827262;75828902;75829189;75831157;75833120;75833810;75834087;75834989;75836186;75838141;75839949;75840697;75841798;75843138;75843713;75844571;75847295;75848056;75848296;75848677;75851877;75853104;75855171;75856001;758…	-	12476	75794042	75915767	-3.0243	-2.43988	-7.77854	2.33e-12	3.66e-11	17.5159	Down
ENSG00000211891	IGHE	14	106064224;106066241;106066818;106067228;106067756	106064317;106066734;106067141;106067548;106068065	-	1543	106064224	106068065	-3.032	-2.13942	-7.78244	2.28e-12	3.59e-11	17.5145	Down
ENSG00000003249	DBNDD1	16	90071273;90075192;90075692;90077992;90085719;90086136	90072900;90075480;90076619;90078104;90085881;90086536	-	3522	90071273	90086536	-2.45355	-0.797557	-7.79824	2.1e-12	3.32e-11	17.5143	Down
ENSG00000102174	PHEX	X	22050559;22056171;22065168;22094506;22095594;22108547;22112101;22115073;22115822;22117124;22129585;22132576;22151640;22186429;22196390;22208561;22231021;22237153;22239730;22244560;22245624;22263450;22265968	22051241;22056655;22065329;22094592;22095820;22108615;22112217;22115156;22116153;22117481;22129678;22132704;22151741;22186506;22196493;22208619;22231075;22237220;22239860;22244625;22245728;22263526;22269427	+	7132	22050559	22269427	-2.5218	-1.72727	-7.77259	2.4e-12	3.77e-11	17.4533	Down
ENSG00000171049	FPR2	19	52255279;52263285;52264104;52265670;52266013;52271631;52271898	52255540;52263428;52264483;52265788;52266770;52271785;52273779	+	3700	52255279	52273779	-3.30299	2.31284	-7.86735	1.45e-12	2.36e-11	17.4528	Down
ENSG00000148600	CDHR1	10	85954410;85955250;85956261;85957542;85958788;85960357;85961563;85962736;85964283;85965583;85967930;85968485;85970757;85971404;85971935;85972633;85973838;85978835	85954571;85955345;85956406;85957592;85958877;85960443;85961676;85962879;85964361;85965683;85968133;85968637;85970921;85971471;85972163;85973104;85977122;85979377	+	6189	85954410	85979377	-2.81613	-0.485861	-7.79598	2.12e-12	3.36e-11	17.4492	Down
ENSG00000140092	FBLN5	14	92335756;92339841;92343831;92344272;92347636;92349298;92353537;92357565;92361294;92403291;92404674;92406194;92406909;92408381;92409251;92413055;92413557;92414279	92336729;92341160;92344026;92344386;92347762;92349420;92353656;92357681;92361416;92403545;92404796;92406294;92406960;92408524;92409305;92413418;92414167;92414331	-	4973	92335756	92414331	-3.02492	0.905428	-7.83147	1.76e-12	2.82e-11	17.4488	Down
ENSG00000173585	CCR9	3	45927996;45936398;45939053;45942302	45928147;45936600;45939138;45944667	+	2807	45927996	45944667	-2.73255	-1.95452	-7.76009	2.57e-12	4.02e-11	17.3949	Down
ENSG00000112394	SLC16A10	6	111408781;111493898;111494641;111498415;111499605;111514496;111527795;111540017;111543206	111409298;111494042;111494728;111498915;111499914;111514527;111527938;111540245;111552397	+	11159	111408781	111552397	-2.42758	-0.11917	-7.78585	2.24e-12	3.53e-11	17.3823	Down
ENSG00000069011	PITX1	5	134363425;134366966;134368535;134369403;134370192	134365011;134367700;134368825;134369988;134370503	-	3511	134363425	134370503	-3.40515	-3.28862	-7.73665	2.91e-12	4.53e-11	17.3424	Down
ENSG00000007350	TKTL1	X	153524024;153533275;153537697;153539187;153539462;153540931;153543523;153548651;153549104;153551553;153553685;153555530;153556185;153557866	153524346;153533773;153537794;153539378;153539589;153541124;153543687;153548870;153549260;153551683;153553768;153556033;153556304;153558700	+	3650	153524024	153558700	-2.75928	-1.08302	-7.75297	2.67e-12	4.17e-11	17.2859	Down
ENSG00000211662	IGLV3-21	22	23054174;23054770;23055384	23054290;23054949;23055688	+	602	23054174	23055688	-2.70535	2.1384	-7.82117	1.85e-12	2.96e-11	17.2633	Down
ENSG00000219041	IGKV1OR2-118	2	91679087;91679714	91679386;91679734	+	321	91679087	91679734	-2.65597	-3.09606	-7.7104	3.35e-12	5.17e-11	17.2211	Down
ENSG00000211644	IGLV1-51	22	22676828;22677019	22676909;22677336	+	400	22676828	22677336	-2.13181	0.218585	-7.75382	2.66e-12	4.16e-11	17.1983	Down
ENSG00000248590	GLDCP1	4	57459170	57461847	+	2678	57459170	57461847	-2.69188	-3.91857	-7.6911	3.71e-12	5.67e-11	17.1806	Down
ENSG00000006453	BAIAP2L1	7	97920963;97923386;97933508;97935751;97937001;97937616;97939757;97941409;97944772;97946531;97949370;97949549;97984353;97991669;98029293;98030114	97922908;97923423;97933688;97936269;97937208;97937694;97939904;97941576;97944924;97946668;97949441;97949610;97984738;97991744;98029649;98030380	-	4798	97920963	98030380	-2.38704	-1.81024	-7.71885	3.2e-12	4.96e-11	17.1806	Down
ENSG00000196586	MYO6	6	76458909;76527218;76532499;76538257;76540133;76542559;76545618;76550302;76550931;76554614;76558068;76564856;76566814;76568619;76570740;76572313;76576243;76576649;76577148;76580364;76582924;76589537;76589760;76591406;76595721;76596561;76599774;76600945;76602247;76604531;76604948;76608090;76617322;76618213;76621389;76623780;76624530	76459140;76527381;76532568;76538330;76540262;76542664;76545673;76550399;76551095;76554694;76558248;76565000;76566971;76568710;76570812;76572440;76576338;76576822;76577240;76580402;76583017;76589667;76589837;76591535;76595811;76596711;76599982;76601023;76602410;76604557;76604977;76608128;76617425;76618344;76621415;76623998;76629254	+	8785	76458909	76629254	-2.35859	-0.182254	-7.74534	2.78e-12	4.34e-11	17.1794	Down
ENSG00000099204	ABLIM1	10	116190872;116197603;116198935;116199018;116199376;116200776;116201481;116203788;116205071;116207639;116209838;116211383;116213138;116225224;116227940;116232736;116233638;116245056;116247717;116251550;116286398;116304764;116307250;116331056;116335175;116354761;116361586;116370388;116417716;116444049	116196132;116197683;116199012;116199022;116199848;116200836;116201545;116203893;116205162;116207785;116209894;116211430;116213242;116225586;116228024;116232891;116233715;116245139;116247775;116251637;116286690;116304857;116307535;116331165;116335358;116354892;116361720;116370476;116418057;116444762	-	9871	116190872	116444762	-2.34527	5.32672	-7.84959	1.59e-12	2.57e-11	17.1684	Down
ENSG00000211964	IGHV3-48	14	106993814;106994222	106994118;106994346	-	430	106993814	106994346	-2.55342	1.04718	-7.77336	2.39e-12	3.76e-11	17.1682	Down
ENSG00000186529	CYP4F3	19	15751707;15752104;15754717;15756529;15757862;15759970;15760723;15763379;15763633;15769074;15769301;15769537;15770030	15751755;15752423;15754861;15756673;15758134;15760091;15761100;15763445;15763762;15769207;15769365;15769619;15773635	+	5517	15751707	15773635	-3.40805	3.68931	-7.83221	1.75e-12	2.81e-11	17.1497	Down
ENSG00000211677	IGLC2	22	23243156	23243617	+	462	23243156	23243617	-3.09533	4.49109	-7.84036	1.67e-12	2.7e-11	17.1485	Down
ENSG00000241244	IGKV1D-16	2	90139078;90139285	90139159;90139580	+	378	90139078	90139580	-2.60503	-1.12294	-7.71631	3.24e-12	5.02e-11	17.1038	Down
ENSG00000186231	KLHL32	6	97372605;97414872;97423873;97489368;97512504;97533002;97553319;97561659;97575280;97578633;97580529;97586997	97372902;97414959;97424053;97489475;97512602;97533217;97553397;97562385;97575338;97578825;97580623;97588630	+	3777	97372605	97588630	-2.32557	-3.0143	-7.68598	3.81e-12	5.82e-11	17.1028	Down
ENSG00000175264	CHST1	11	45670427;45672783;45674071;45686728	45672515;45673640;45674156;45687172	-	3478	45670427	45687172	-3.09677	-2.76089	-7.69478	3.64e-12	5.57e-11	17.098	Down
ENSG00000211667	IGLV3-12	22	23114317;23114775	23114371;23115079	+	360	23114317	23115079	-2.66973	-2.76448	-7.67857	3.96e-12	6.04e-11	17.0305	Down
ENSG00000102554	KLF5	13	73629114;73632930;73634717;73635999;73637962;73649153;73649846	73629296;73633726;73634801;73636872;73638021;73649211;73651676	+	3889	73629114	73651676	-2.47219	3.20659	-7.79386	2.15e-12	3.39e-11	17.0089	Down
ENSG00000148204	CRB2	9	126118449;126125144;126128196;126128506;126129451;126129852;126131058;126132387;126133349;126134456;126135413;126136858;126137496;126139117;126142242	126118633;126125467;126128391;126128645;126129636;126129965;126131225;126133259;126133857;126134621;126136378;126136974;126137622;126141032;126142603	+	6349	126118449	126142603	-2.37578	-3.15322	-7.66113	4.35e-12	6.59e-11	16.983	Down
ENSG00000119121	TRPM6	9	77337411;77343155;77347601;77352311;77353323;77354283;77354639;77357477;77359011;77362805;77365580;77367193;77370269;77376612;77376915;77386619;77390799;77397278;77397595;77400790;77403530;77407540;77411657;77415170;77416814;77418710;77422950;77425731;77427215;77431585;77431808;77435148;77436585;77441673;77442615;77448914;77454940;77457082;77470443;77473585;77502147;77502547;77502740	77339662;77343261;77347652;77352366;77353528;77354365;77354925;77357542;77359099;77362830;77365638;77367284;77370389;77376724;77378050;77386751;77390992;77397392;77397769;77401041;77403658;77407686;77411809;77415398;77417091;77418802;77423090;77425784;77427349;77431685;77431880;77435343;77436753;77442082;77442865;77449038;77455153;77457259;77470481;77473664;77502263;77502636;77503010	-	9287	77337411	77503010	-3.23244	-0.811025	-7.70499	3.44e-12	5.32e-11	16.9779	Down
ENSG00000242076	IGKV1-33	2	89567758;89568178	89568053;89568263	-	382	89567758	89568263	-2.48876	-0.784969	-7.69538	3.62e-12	5.56e-11	16.969	Down
ENSG00000253818	IGLV1-41	22	22758539;22758747	22758637;22759053	+	406	22758539	22759053	-2.31478	-1.591	-7.67707	3.99e-12	6.09e-11	16.9493	Down
ENSG00000186462	NAP1L2	X	72432135	72434684	-	2550	72432135	72434684	-2.88091	-1.00819	-7.69145	3.7e-12	5.67e-11	16.948	Down
ENSG00000111291	GPRC5D	12	13093709;13095195;13102424;13105041	13093783;13095262;13103363;13105081	-	1124	13093709	13105081	-2.34234	-2.78698	-7.65809	4.42e-12	6.67e-11	16.9395	Down
ENSG00000151338	MIPOL1	14	37667118;37681435;37688757;37696931;37709629;37716308;37717004;37734412;37736143;37737863;37739625;37745535;37754523;37777261;37777554;37838722;37854699;37866181;37892060;37892730;37969113;37970722;37992678;38014870;38016110	37667483;37681561;37688896;37697043;37709774;37716445;37717112;37734486;37736374;37737998;37739730;37748077;37754652;37777294;37777724;37839144;37854984;37866219;37892154;37893015;37969343;37976995;37992774;38015264;38021566	+	18149	37667118	38021566	-2.95224	-3.61516	-7.65042	4.6e-12	6.94e-11	16.9347	Down
ENSG00000211970	IGHV4-61	14	107095126;107095516	107095433;107095662	-	455	107095126	107095662	-2.60335	-0.144322	-7.70003	3.54e-12	5.44e-11	16.9214	Down
ENSG00000211802	TRAV22	14	22538820;22539193	22539004;22539471	+	464	22538820	22539471	-2.42795	-2.40058	-7.66046	4.36e-12	6.6e-11	16.9176	Down
ENSG00000100600	LGMN	14	93170152;93170985;93172698;93176017;93178004;93178182;93179068;93180168;93180721;93182089;93183725;93185092;93198741;93200027;93207407;93207778;93209254;93214834	93170706;93171250;93172998;93176217;93178093;93178300;93179216;93180230;93180796;93182566;93183806;93185189;93199160;93200155;93207524;93208204;93209366;93215047	-	3899	93170152	93215047	-2.68009	1.41961	-7.73098	3e-12	4.67e-11	16.8825	Down
ENSG00000242766	IGKV1D-17	2	90121477;90121838	90121712;90122133	+	532	90121477	90122133	-2.59446	-2.72386	-7.64561	4.72e-12	7.1e-11	16.8597	Down
ENSG00000225978	HAR1A	20	61733483;61734907	61734606;61735738	+	1956	61733483	61735738	-2.18984	-2.09076	-7.6495	4.62e-12	6.96e-11	16.8479	Down
ENSG00000223609	HBD	11	5253908;5254068;5255221;5255572;5256445	5254028;5254322;5255443;5255878;5256600	-	1062	5253908	5256600	-3.70477	4.16938	-7.78075	2.3e-12	3.62e-11	16.8469	Down
ENSG00000154639	CXADR	21	18884700;18919345;18924067;18931294;18933020;18933656;18937746;18965470	18885490;18919511;18924271;18931449;18933142;18933794;18942418;18965897	+	6682	18884700	18965897	-3.24291	-1.21471	-7.6648	4.26e-12	6.46e-11	16.8067	Down
ENSG00000111249	CUX2	12	111471828;111537250;111537734;111652004;111655694;111701565;111708034;111729222;111731250;111733137;111734277;111736345;111742014;111744725;111745003;111746089;111746231;111747845;111749904;111757816;111760225;111772245;111776090;111779584;111785328	111472044;111537440;111537921;111652114;111655741;111701643;111708458;111729356;111731373;111733213;111734343;111736393;111742118;111744916;111745061;111746137;111746330;111748486;111750005;111758579;111760384;111772514;111776278;111779857;111788358	+	7648	111471828	111788358	-3.25825	-1.06071	-7.66592	4.24e-12	6.43e-11	16.7993	Down
ENSG00000135919	SERPINE2	2	224839829;224842261;224849469;224856520;224862832;224866269;224875060;224878572;224894789;224895087;224895693;224903207;224903816	224840621;224847498;224849785;224856717;224863059;224866639;224875103;224878666;224894924;224895518;224896195;224903521;224904036	-	8891	224839829	224904036	-2.53084	0.964637	-7.69869	3.56e-12	5.47e-11	16.7857	Down
ENSG00000211973	IGHV1-69	14	107169931;107170322	107170235;107170428	-	412	107169931	107170428	-2.59536	1.4006	-7.70298	3.48e-12	5.37e-11	16.7463	Down
ENSG00000167693	NXN	17	702553;706922;708308;722354;725597;726872;728806;767127;800126;808393;810944;832903;836585;881539;882559	704371;707224;708488;722785;725698;727005;729318;767351;800254;808482;811274;833671;836653;881870;883010	-	5881	702553	883010	-2.65047	-1.45323	-7.64267	4.79e-12	7.21e-11	16.7442	Down
ENSG00000211976	IGHV3-73	14	107210932;107211346	107211242;107211471	-	437	107210932	107211471	-2.63058	-0.410905	-7.66055	4.36e-12	6.6e-11	16.7413	Down
ENSG00000163687	DNASE1L3	3	58177984;58183548;58186724;58190496;58191198;58193487;58196493;58199835;58200029	58179166;58183705;58186836;58190608;58191287;58194033;58196951;58199923;58200424	-	3148	58177984	58200424	-3.0753	-1.87736	-7.63714	4.94e-12	7.42e-11	16.7336	Down
ENSG00000029534	ANK1	8	41510739;41518507;41521177;41522323;41523051;41525785;41529872;41542062;41543670;41545674;41546029;41547745;41547992;41550164;41550623;41551416;41552110;41552695;41553881;41554194;41555245;41555561;41556970;41557949;41559068;41559570;41561559;41561892;41563661;41566296;41571674;41572494;41573170;41574471;41575122;41575624;41577179;41580643;41581053;41581974;41583279;41584768;41585426;41591489;416…	41513272;41519459;41521260;41522804;41523348;41526082;41530430;41542208;41543801;41545748;41546107;41547864;41548117;41550394;41550719;41551620;41552321;41552849;41554105;41554291;41555364;41555639;41557066;41557972;41559140;41559662;41561657;41561990;41563759;41566493;41571772;41572592;41573367;41574569;41575220;41575722;41577376;41580741;41581151;41582072;41583464;41584866;41585524;41591587;416…	-	10799	41510739	41754280	-3.88795	4.75977	-7.76063	2.56e-12	4.01e-11	16.7138	Down
ENSG00000224298	AC069363.1	17	34400226;34401016;34401996;34402643;34404070;34408854;34408992;34415639;34416685	34400308;34401031;34402208;34402735;34404162;34408870;34409067;34415957;34417480	+	1706	34400226	34417480	-2.46196	-2.18757	-7.62144	5.36e-12	8.02e-11	16.6978	Down
ENSG00000255422	AP002954.4	11	118575316;118579091;118620923	118575547;118579232;118620973	+	425	118575316	118620973	-2.93663	-2.7153	-7.61425	5.57e-12	8.3e-11	16.682	Down
ENSG00000273338	RP11-386I14.4	1	78470030	78470238	-	209	78470030	78470238	3.11226	2.41048	7.62431	5.28e-12	7.9e-11	16.645	Up
ENSG00000211645	IGLV1-50	22	22681658;22681865	22681754;22682172	+	405	22681658	22682172	-2.5883	-1.27183	-7.61949	5.42e-12	8.08e-11	16.611	Down
ENSG00000175985	PLEKHD1	14	69951409;69966832;69989000;69990946;69992661;69993414;69993905;69994500;69994967	69951831;69970407;69989094;69991039;69992839;69993546;69994049;69994649;69995215	+	5044	69951409	69995215	-2.28485	-2.98589	-7.58825	6.39e-12	9.45e-11	16.5955	Down
ENSG00000115963	RND3	2	151324709;151328141;151331389;151341800;151343208;151343480;151343782;151347348;151395492	151326752;151328474;151331618;151341896;151343380;151343614;151344243;151347432;151395525	-	3594	151324709	151395525	-3.41051	-2.92621	-7.5951	6.17e-12	9.13e-11	16.5799	Down
ENSG00000211598	IGKV4-1	2	89184913;89185356	89185136;89185669	+	538	89184913	89185669	-2.71816	3.73954	-7.7214	3.16e-12	4.9e-11	16.5733	Down
ENSG00000134532	SOX5	12	23682440;23689387;23696145;23699250;23716192;23728593;23737481;23756855;23785080;23793746;23818378;23887618;23891320;23893785;23908572;23915409;23998917;24048727;24072972;24097105;24102498;24103803	23687456;23689603;23696318;23699358;23716337;23728772;23737546;23757467;23785128;23793831;23818501;23887686;23891440;23893973;23908658;23915531;23999127;24048961;24073548;24097286;24102637;24103966	-	8879	23682440	24103966	-2.43121	-3.24007	-7.57852	6.73e-12	9.93e-11	16.5572	Down
ENSG00000239951	IGKV3-20	2	89442057;89442543	89442355;89442643	-	400	89442057	89442643	-2.46863	2.92	-7.7011	3.52e-12	5.41e-11	16.5518	Down
ENSG00000244437	IGKV3-15	2	89384673;89385138	89384968;89385283	-	442	89384673	89385283	-2.52338	1.20859	-7.652	4.56e-12	6.88e-11	16.5123	Down
ENSG00000056736	IL17RB	3	53880607;53882691;53883682;53886026;53886898;53889321;53890871;53891643;53894157;53898773	53880675;53882715;53883822;53886153;53887024;53889368;53891013;53892845;53894255;53899827	+	3038	53880607	53899827	-2.30476	-3.2996	-7.56789	7.12e-12	1.04e-10	16.5119	Down
ENSG00000232216	IGHV3-43	14	106926188;106926599	106926495;106926724	-	434	106926188	106926724	-2.97723	-0.766591	-7.61247	5.62e-12	8.36e-11	16.5055	Down
ENSG00000179057	IGSF22	11	18725852;18726965;18727364;18728461;18729351;18729754;18730934;18731874;18733629;18735399;18735824;18736047;18736979;18738275;18739478;18740162;18741263;18741611;18741733;18743082;18743349;18745675;18747621	18726085;18727164;18727693;18728760;18729543;18729842;18731230;18732375;18733931;18735695;18735965;18736171;18737263;18738547;18739640;18740275;18741440;18741650;18741832;18743218;18743588;18745816;18747777	-	4841	18725852	18747777	-2.32697	-2.91997	-7.57217	6.96e-12	1.02e-10	16.5033	Down
ENSG00000211897	IGHG3	14	106235439;106235994;106236442;106236630;106236818;106237006;106237449	106235896;106236323;106236486;106236674;106236862;106237056;106237742	-	1268	106235439	106237742	-3.26791	4.93417	-7.72062	3.17e-12	4.92e-11	16.4966	Down
ENSG00000131686	CA6	1	9005926;9009322;9011482;9017196;9018969;9022646;9027718;9030926;9034406;9034681	9006024;9009501;9012710;9017344;9019061;9022715;9027875;9031040;9034503;9035151	+	2662	9005926	9035151	-2.69132	-3.4772	-7.56066	7.4e-12	1.08e-10	16.4717	Down
ENSG00000254528	RP11-728F11.4	11	117704434;117704608;117706984;117707883;117709322	117704533;117704776;117707217;117708507;117709657	+	1464	117704434	117709657	-2.91585	-2.27733	-7.57819	6.74e-12	9.94e-11	16.4627	Down
ENSG00000181458	TMEM45A	3	100211463;100237921;100238306;100274053;100275604;100277249;100287666;100289453;100295769	100211772;100238160;100238452;100274245;100275816;100277433;100287811;100293503;100296288	+	6005	100211463	100296288	-2.81257	-1.31979	-7.59046	6.32e-12	9.35e-11	16.4518	Down
ENSG00000243238	IGKV2-30	2	89544264;89545001	89544574;89545079	-	390	89544264	89545079	-2.77751	0.306785	-7.61674	5.5e-12	8.19e-11	16.4228	Down
ENSG00000142910	TINAGL1	1	32042116;32042635;32043746;32044805;32045354;32045889;32048750;32050487;32051041;32052440	32042196;32043363;32043789;32044868;32045414;32046561;32050402;32050941;32052356;32053288	+	5925	32042116	32053288	-3.19407	-2.06764	-7.57148	6.99e-12	1.03e-10	16.3999	Down
ENSG00000211951	IGHV2-26	14	106757650;106758047	106757960;106758116	-	381	106757650	106758116	-2.84429	-1.37541	-7.56656	7.17e-12	1.05e-10	16.3309	Down
ENSG00000139926	FRMD6	14	51955818;51958129;52021378;52031945;52037066;52042365;52045690;52110170;52118576;52156409;52164706;52167774;52169230;52171336;52174796;52178249;52179201;52180365;52183973;52186773;52188667;52192497;52194463	51956138;51958252;52021523;52032158;52037128;52042923;52046015;52110456;52118935;52156653;52164950;52167877;52169306;52171653;52175062;52178314;52179269;52182217;52184066;52187243;52188798;52192588;52197445	+	9416	51955818	52197445	-3.05028	-0.788964	-7.5778	6.76e-12	9.95e-11	16.32	Down
ENSG00000242498	C15orf38	15	90443159;90446081;90447009;90451512;90453976;90455284;90455976	90445035;90446611;90447215;90451644;90454051;90455919;90456188	-	3673	90443159	90456188	-3.18219	0.00662564	-7.59561	6.15e-12	9.11e-11	16.3164	Down
ENSG00000116990	MYCL	1	40361098;40365284;40367813	40363642;40367687;40367928	-	5065	40361098	40367928	-3.51068	1.59733	-7.62076	5.38e-12	8.03e-11	16.2203	Down
ENSG00000189127	ANKRD34B	5	79852574;79859554;79860203;79862508;79864779;79865973	79855861;79859634;79860288;79862593;79864926;79866307	-	4024	79852574	79866307	-3.44743	-1.84632	-7.54257	8.14e-12	1.19e-10	16.2201	Down
ENSG00000109255	NMU	4	56461396;56465309;56466689;56471442;56473465;56473604;56475287;56482505;56496569;56502248;56502711	56461578;56465348;56466742;56471516;56473515;56473633;56475346;56482552;56496629;56502465;56502865	-	975	56461396	56502865	-3.29281	-2.30553	-7.52921	8.73e-12	1.27e-10	16.1956	Down
ENSG00000258484	SPESP1	15	69110560;69222839;69232133;69237938	69110656;69223056;69232192;69239150	+	1588	69110560	69239150	-3.58729	-3.15056	-7.51754	9.29e-12	1.34e-10	16.1846	Down
ENSG00000069482	GAL	11	68451247;68451809;68452392;68453062;68455482;68456317;68458385	68451594;68452200;68452472;68453116;68455568;68456394;68458643	+	1300	68451247	68458643	-2.91726	-2.50134	-7.51855	9.24e-12	1.34e-10	16.1687	Down
ENSG00000225356	RP11-433O3.1	4	182443813	182444154	+	342	182443813	182444154	-2.869	-3.24701	-7.50762	9.78e-12	1.41e-10	16.1681	Down
ENSG00000108846	ABCC3	17	48712138;48712175;48712576;48712884;48720910;48733193;48734063;48734407;48735443;48735796;48736543;48738284;48739513;48740521;48742514;48744915;48745791;48746214;48746501;48746713;48750332;48750830;48751577;48752723;48752992;48753244;48753639;48755105;48756260;48760971;48761310;48762070;48764670;48765772;48768453	48712171;48712342;48712744;48713276;48721022;48733369;48734188;48734544;48735568;48735907;48736729;48738475;48739620;48742082;48742606;48745370;48745878;48746280;48746627;48746889;48750530;48751019;48751811;48752837;48753136;48753451;48753949;48755580;48757260;48761117;48761468;48762236;48765091;48765836;48769613	+	9614	48712138	48769613	-3.00677	1.44645	-7.59557	6.15e-12	9.11e-11	16.1469	Down
ENSG00000247498	RP11-392P7.6	12	13080660;13097306;13099969;13101129;13105672;13106674;13119693;13131875;13132365;13132771;13132934;13136278	13080737;13097415;13100172;13101511;13105765;13106891;13119831;13131955;13132556;13132822;13133496;13137579	+	3416	13080660	13137579	-3.07284	-3.7389	-7.48541	1.1e-11	1.58e-10	16.0843	Down
ENSG00000211938	IGHV3-7	14	106518400;106518808	106518704;106518932	-	430	106518400	106518932	-2.52241	2.27965	-7.58338	6.56e-12	9.68e-11	16.009	Down
ENSG00000134193	REG4	1	120336641;120341120;120342348;120343795;120351326;120351652;120354032	120337308;120341225;120342485;120345788;120351486;120351825;120354283	-	3493	120336641	120354283	-2.72071	-3.82468	-7.46349	1.23e-11	1.76e-10	15.9934	Down
ENSG00000236790	LINC00299	2	8147901;8180064;8200478;8258337;8347273;8383695;8427468;8434742;8434904;8436970;8439806;8452856;8464672;8468364;8502308;8522330;8523225;8523607	8148889;8180478;8200535;8258454;8348170;8383771;8427688;8434816;8435009;8437363;8439923;8452979;8464814;8468549;8502405;8522486;8523320;8523751	-	4418	8147901	8523751	-2.04515	-1.14444	-7.49503	1.05e-11	1.5e-10	15.98	Down
ENSG00000271375	RP11-295P22.2	Y	13629403;13629856	13629733;13629913	-	389	13629403	13629913	-2.69412	-2.84221	-7.47249	1.18e-11	1.68e-10	15.9657	Down
ENSG00000259001	RPPH1	14	20811207	20811844	-	638	20811207	20811844	2.80987	0.208739	7.46067	1.25e-11	1.78e-10	15.9609	Up
ENSG00000225698	IGHV3-72	14	107198932;107199346	107199242;107199471	-	437	107198932	107199471	-2.48738	-0.218926	-7.50365	9.99e-12	1.44e-10	15.9131	Down
ENSG00000100181	TPTEP1	22	17082777;17092548;17093472;17100505;17100942;17103731;17117910;17119469;17120188;17128058;17128495;17129417;17178386	17083105;17092783;17096001;17100610;17101050;17103787;17117980;17119870;17121627;17128147;17128675;17134699;17179632	+	12081	17082777	17179632	-3.08289	0.864492	-7.53486	8.48e-12	1.23e-10	15.8941	Down
ENSG00000102109	PCSK1N	X	48689504;48690279;48692925;48693821	48689865;48690751;48693221;48694035	-	1347	48689504	48694035	-2.53742	-2.97733	-7.45374	1.3e-11	1.84e-10	15.8852	Down
ENSG00000177707	PVRL3	3	110788918;110788962;110790590;110792263;110793051;110793742;110796032;110830857;110837503;110840968;110845031;110852482;110863746;110866250;110911198;110912047;110994160	110788953;110789176;110791834;110792338;110793097;110794089;110796124;110831218;110837799;110841085;110845182;110854801;110863884;110866331;110911260;110912386;110994410	+	6184	110788918	110994410	-2.29237	-2.11088	-7.46022	1.26e-11	1.79e-10	15.862	Down
ENSG00000162367	TAL1	1	47681962;47689056;47689676;47691115;47694019;47694868;47696719;47697329;47697839	47685846;47689291;47689776;47691561;47694194;47695443;47696890;47697387;47697892	-	5706	47681962	47697892	-3.1631	3.38522	-7.57774	6.76e-12	9.95e-11	15.8373	Down
ENSG00000198366	HIST1H3A	6	26020718	26021186	+	469	26020718	26021186	3.36314	0.365484	7.43167	1.46e-11	2.06e-10	15.8314	Up
ENSG00000137936	BCAR3	1	94027347;94032836;94033297;94037227;94041571;94047858;94049575;94050529;94054534;94055806;94057822;94079404;94107860;94112033;94114284;94140170;94146663;94147154;94171648;94185745;94188855;94311123;94312626	94027976;94033048;94033684;94037398;94041686;94048510;94049678;94050692;94054976;94055935;94057950;94079654;94107899;94112130;94114378;94140497;94146926;94147385;94171698;94185850;94189092;94311268;94312706	-	5072	94027347	94312706	-2.18248	-0.401183	-7.47954	1.13e-11	1.62e-10	15.8245	Down
ENSG00000168785	TSPAN5	4	99391518;99397340;99397564;99399836;99403156;99407696;99428829;99481326;99495608;99495895;99578676;99579297	99393738;99397456;99397611;99399961;99406683;99408035;99428879;99481384;99495733;99496056;99578843;99579780	-	7430	99391518	99579780	-2.05147	2.53948	-7.54738	7.93e-12	1.16e-10	15.8204	Down
ENSG00000133962	CATSPERB	14	92047040;92053546;92054322;92055878;92058236;92074638;92076824;92083941;92087952;92091164;92101868;92105440;92112481;92126181;92136158;92139211;92140520;92150221;92157867;92159470;92159728;92170896;92174485;92185762;92189393;92191424;92195745;92198274;92203038;92245319;92246920	92047451;92053620;92054422;92056013;92058896;92074748;92077021;92084080;92088281;92091351;92102923;92105594;92112579;92126325;92136316;92139360;92140566;92150287;92157899;92159588;92159823;92171045;92174580;92185822;92189533;92191512;92195823;92198430;92203193;92245414;92247051	-	5635	92047040	92247051	-2.37853	-3.32452	-7.42764	1.49e-11	2.1e-10	15.7876	Down
ENSG00000122224	LY9	1	160765864;160766900;160768616;160769476;160771580;160779539;160784210;160786384;160788008;160789111;160793255;160793971;160797538	160766101;160767065;160769454;160770017;160772488;160783701;160785129;160786653;160788109;160789164;160793586;160794042;160798051	+	9121	160765864	160798051	-2.41044	3.08491	-7.55001	7.82e-12	1.14e-10	15.7453	Down
ENSG00000166523	CLEC4E	12	8685901;8688686;8689711;8691550;8692451;8693357	8687405;8688801;8689862;8691902;8692543;8693559	-	2422	8685901	8693559	-3.08707	1.90911	-7.52982	8.7e-12	1.27e-10	15.7353	Down
ENSG00000184304	PRKD1	14	30045687;30047481;30060321;30061906;30063292;30066697;30068233;30068862;30093358;30095690;30098247;30099778;30102075;30103624;30105496;30107502;30107900;30119508;30125682;30126783;30132905;30135283;30194742;30396455;30516916;30660505;30661072	30046662;30047566;30060495;30061960;30063375;30066964;30068331;30069023;30093464;30095762;30098299;30100227;30102152;30103747;30105700;30107772;30108110;30119726;30125705;30127050;30133065;30135414;30194880;30396948;30516993;30660656;30661104	-	5177	30045687	30661104	-2.7114	-3.56612	-7.40965	1.64e-11	2.3e-10	15.6966	Down
ENSG00000166091	CMTM5	14	23846017;23848683	23848592;23848981	+	2875	23846017	23848981	-3.40936	-1.60335	-7.44353	1.37e-11	1.94e-10	15.6889	Down
ENSG00000213926	MSRB1P1	19	39745556	39745909	-	354	39745556	39745909	-2.3183	-2.25853	-7.41474	1.59e-11	2.24e-10	15.6373	Down
ENSG00000211611	IGKV6-21	2	89459235;89459741	89459530;89459850	-	406	89459235	89459850	-2.53764	-1.72855	-7.4155	1.59e-11	2.23e-10	15.5919	Down
ENSG00000215346	AF131215.5	8	10983980;10986169	10984581;10987745	-	2179	10983980	10987745	-3.07078	-3.54896	-7.38981	1.82e-11	2.54e-10	15.5811	Down
ENSG00000139044	B4GALNT3	12	569530;644332;645384;649629;652284;653505;654048;654306;655812;657190;657397;658935;660088;661229;661633;664456;665713;666774;667182;667674;668461;670509	569711;644435;645461;649675;652371;653600;654138;654635;655994;657268;657467;659078;660197;661329;663149;664596;666032;666927;667254;667827;668587;672675	+	6357	569530	672675	-2.84126	-0.296793	-7.44287	1.38e-11	1.94e-10	15.5809	Down
ENSG00000162415	ZSWIM5	1	45482071;45485738;45486297;45499984;45501360;45501711;45504608;45506064;45508891;45516746;45524281;45525771;45553553;45671428;45769599;45771786	45484988;45485819;45486460;45500141;45501495;45501971;45504745;45506210;45509067;45516925;45524431;45525919;45553909;45672228;45769729;45771881	-	6046	45482071	45771881	-2.27105	-0.717248	-7.42302	1.53e-11	2.15e-10	15.5574	Down
ENSG00000143507	DUSP10	1	221874766;221879437;221884979;221910185;221912276;221915323	221876019;221879808;221885158;221910802;221913129;221915518	-	3474	221874766	221915518	2.66224	6.00361	7.49952	1.02e-11	1.47e-10	15.5501	Up
ENSG00000133574	GIMAP4	7	150264365;150266976;150269217	150264608;150267097;150271041	+	2191	150264365	150271041	-3.15866	3.55879	-7.51868	9.23e-12	1.34e-10	15.5151	Down
ENSG00000211630	IGKV1D-13	2	90192768;90193129	90193002;90193424	+	531	90192768	90193424	-2.87732	-1.60589	-7.39769	1.74e-11	2.44e-10	15.4763	Down
ENSG00000256751	RP11-695J4.2	12	14720684;14720925;14765813;14767456;14772086;14772672	14720740;14721126;14765860;14767504;14772307;14772689	+	596	14720684	14772689	-3.27184	-1.37681	-7.39673	1.75e-11	2.45e-10	15.4306	Down
ENSG00000211949	IGHV3-23	14	106725201;106725609	106725505;106725733	-	430	106725201	106725733	-2.47185	3.94982	-7.50015	1.02e-11	1.47e-10	15.4038	Down
ENSG00000146409	SLC18B1	6	133090509;133092029;133092175;133093271;133093554;133095361;133097467;133100407;133105072;133108573;133110593;133110903;133111316;133118121;133119553	133091475;133092078;133092268;133093345;133094227;133095452;133097568;133100543;133105228;133108720;133110668;133110976;133111411;133118260;133119701	-	3031	133090509	133119701	-2.08191	1.92149	-7.45002	1.32e-11	1.88e-10	15.4008	Down
ENSG00000154165	GPR15	3	98250743	98251960	+	1218	98250743	98251960	-2.7277	-1.99413	-7.37575	1.96e-11	2.72e-10	15.4005	Down
ENSG00000170866	LILRA3	19	54799854;54801927;54802483;54803016;54803466;54803943;54804140;54804604;54804904;54809192;54809852	54800104;54802229;54802779;54803318;54803753;54803978;54804265;54804721;54804968;54809227;54809952	-	1924	54799854	54809952	-3.16924	3.03601	-7.47837	1.14e-11	1.63e-10	15.3471	Down
ENSG00000184363	PKP3	11	392614;393449;394145;394217;396151;396608;397539;398992;399967;400334;400535;403078;403618;403943;404236	392708;393534;394183;394524;396339;397445;397776;399196;400260;400451;400705;403263;403771;404135;404908	+	3787	392614	404908	-2.98666	-2.38192	-7.3619	2.1e-11	2.92e-10	15.3468	Down
ENSG00000258355	RP11-651L5.2	12	106639391;106640493	106639460;106640734	-	312	106639391	106640734	-2.65249	-3.05669	-7.34667	2.28e-11	3.15e-10	15.3347	Down
ENSG00000229754	CXCR2P1	2	218923878;218930232	218926159;218930452	-	2503	218923878	218930452	-3.30646	0.641463	-7.4109	1.63e-11	2.28e-10	15.2655	Down
ENSG00000114698	PLSCR4	3	145910126;145912911;145914192;145917600;145918822;145924313;145938602;145939852;145941520;145968344;145968747	145912242;145913069;145914580;145917826;145918864;145924548;145938712;145940220;145941564;145968654;145968966	-	4227	145910126	145968966	-3.42408	-1.57094	-7.34994	2.24e-11	3.1e-10	15.2	Down
ENSG00000211655	IGLV1-36	22	22786296;22786497	22786381;22786802	+	392	22786296	22786802	-2.73108	-1.92025	-7.33323	2.44e-11	3.36e-10	15.1765	Down
ENSG00000264577	AC010761.8	17	27048505;27049428	27048935;27049895	-	899	27048505	27049895	-2.04176	-1.60587	-7.3248	2.55e-11	3.5e-10	15.1378	Down
ENSG00000249790	RP11-20D14.6	12	8940853;8942596;8946901	8941382;8942859;8948385	+	2279	8940853	8948385	-3.68368	-0.970012	-7.34169	2.34e-11	3.22e-10	15.0818	Down
ENSG00000255310	AF131215.2	8	10965298	10967236	-	1939	10965298	10967236	-2.88377	-0.631698	-7.3319	2.46e-11	3.38e-10	15.0434	Down
ENSG00000230481	IGKV1OR22-5	22	17385109;17385531	17385406;17385586	-	354	17385109	17385586	-2.72381	-1.92557	-7.29417	2.99e-11	4.07e-10	14.977	Down
ENSG00000211625	IGKV3D-20	2	90077680;90078013	90077825;90078311	+	445	90077680	90078311	-2.60099	0.282572	-7.33335	2.44e-11	3.36e-10	14.9684	Down
ENSG00000128268	MGAT3	22	39853349;39868793;39873518;39882171;39883352	39853562;39868877;39873744;39882253;39888199	+	5457	39853349	39888199	-2.32411	2.2294	-7.37419	1.97e-11	2.74e-10	14.9385	Down
ENSG00000239697	TNFSF12	17	7452208;7452742;7453095;7453437;7454116;7454260;7456904;7460095;7460416;7462941;7463163;7463366;7463667;7464041	7452629;7452838;7453132;7453512;7454169;7454295;7457142;7460219;7461207;7463019;7463210;7463484;7463805;7464925	+	3149	7452208	7464925	-2.31518	2.144	-7.37078	2.01e-11	2.79e-10	14.9382	Down
ENSG00000239571	IGKV2D-30	2	89975669;89976179	89975752;89976489	+	395	89975669	89976489	-2.60262	-1.04987	-7.29474	2.99e-11	4.06e-10	14.9104	Down
ENSG00000109686	SH3D19	4	152023903;152041431;152048770;152049322;152053483;152054186;152056226;152058884;152060927;152065062;152069074;152070652;152080392;152086741;152091685;152095822;152097677;152097969;152100507;152102841;152108575;152147199;152147320;152148912;152187238;152246393	152024284;152043359;152048867;152049508;152053535;152054388;152056284;152059014;152060999;152065556;152069338;152070713;152080504;152087472;152091943;152096847;152097839;152098107;152100549;152102881;152108615;152147238;152147750;152149182;152187398;152246784	-	7789	152023903	152246784	-2.22067	-0.708338	-7.29594	2.97e-11	4.04e-10	14.9041	Down
ENSG00000197476	RP11-170L3.7	16	31973384;31975260;31985159;31985543	31973702;31975269;31985202;31985682	+	513	31973384	31985682	-2.71543	-1.52363	-7.27569	3.3e-11	4.45e-10	14.8504	Down
ENSG00000133131	MORC4	X	106057101;106183964;106185745;106198143;106199710;106200166;106201566;106205242;106219814;106221310;106224121;106224575;106228326;106229213;106235518;106236460;106242907;106243098	106059016;106185451;106186435;106198318;106199764;106200234;106201694;106205340;106219914;106221429;106224249;106224707;106228473;106229430;106235660;106236592;106242979;106243474	-	6198	106057101	106243474	-2.08239	0.418808	-7.30417	2.84e-11	3.88e-10	14.8409	Down
ENSG00000169507	SLC38A11	2	165752696;165764465;165765150;165768146;165771622;165771935;165793860;165794035;165795960;165801072;165802103;165809217;165811141;165811719	165755240;165764600;165765281;165768596;165771783;165772483;165793939;165794207;165796066;165801144;165802237;165809793;165811255;165812035	-	5552	165752696	165812035	-2.96107	-2.07079	-7.26555	3.48e-11	4.68e-10	14.8312	Down
ENSG00000049247	UTS2	1	7903143;7906752;7907682;7909700;7910872;7912961;7913367	7904010;7906826;7907942;7909743;7910982;7913178;7913572	-	1783	7903143	7913572	-3.09106	-2.54062	-7.25784	3.62e-11	4.86e-10	14.8234	Down
ENSG00000224259	LINC01133	1	159931008;159935289;159946434;159948390	159931195;159935435;159946902;159948851	+	1266	159931008	159948851	-3.15364	-1.06138	-7.27814	3.26e-11	4.4e-10	14.7955	Down
ENSG00000211939	IGHV1-8	14	106539079;106539470	106539383;106539577	-	413	106539079	106539577	-2.99086	-0.826959	-7.28087	3.21e-11	4.34e-10	14.7925	Down
ENSG00000174348	PODN	1	53527854;53529042;53532484;53535473;53536581;53538605;53540278;53541534;53542862;53543357;53544037;53546365;53547653;53550185	53527980;53529231;53532539;53535839;53537300;53539426;53540342;53541643;53543018;53543472;53544694;53546548;53547860;53551174	+	4770	53527854	53551174	-2.41061	-2.64749	-7.24035	3.96e-11	5.28e-10	14.7716	Down
ENSG00000153898	MCOLN2	1	85391268;85395241;85397045;85403143;85403438;85403664;85405236;85406562;85412716;85417926;85418129;85422114;85424212;85431232;85437619;85462479	85392404;85395527;85397251;85403276;85403560;85403765;85405385;85406674;85412815;85418022;85418213;85422267;85424385;85431391;85437717;85462796	-	3440	85391268	85462796	-2.80084	0.236974	-7.29136	3.04e-11	4.12e-10	14.7451	Down
ENSG00000166265	CYYR1	21	27838528;27850290;27852591;27936978;27938585;27945187	27840953;27850454;27852748;27937144;27938687;27945603	-	3436	27838528	27945603	-3.94323	-1.04478	-7.27696	3.28e-11	4.43e-10	14.7372	Down
ENSG00000253132	IGHV3-62	14	107099145;107099544	107099439;107099588	-	340	107099145	107099588	-2.26564	-3.12762	-7.22056	4.39e-11	5.83e-10	14.7164	Down
ENSG00000080007	DDX43	6	74104471;74107412;74109957;74111582;74114413;74115402;74116087;74116688;74117228;74117683;74118971;74121928;74123381;74123693;74124271;74125220;74125836;74126910	74104878;74107717;74110086;74111713;74114494;74115558;74116205;74116731;74117338;74117824;74119071;74122015;74123508;74123802;74124409;74125307;74125974;74127292	+	2807	74104471	74127292	-3.49515	-2.25154	-7.24231	3.92e-11	5.23e-10	14.703	Down
ENSG00000009694	TENM1	X	123509753;123516520;123517484;123519527;123525902;123538881;123540167;123554161;123556122;123587187;123615582;123621059;123630866;123637410;123654367;123657214;123663714;123680724;123695521;123697599;123699225;123775641;123778993;123780559;123785764;123787434;123805533;123838863;123870807;124028145;124029830;124097386	123515144;123516662;123518704;123519914;123526198;123539116;123540339;123554671;123556488;123587341;123615814;123621079;123631115;123637553;123654634;123657475;123663833;123680940;123695667;123697622;123699410;123775841;123779187;123780660;123785974;123787633;123805685;123839101;123871047;124028201;124030090;124097666	-	12896	123509753	124097666	-2.64285	0.679282	-7.28921	3.07e-11	4.16e-10	14.6877	Down
ENSG00000124181	PLCG1	20	39765600;39765877;39788246;39788510;39788746;39791014;39791282;39791598;39792355;39792561;39792721;39793573;39793885;39794090;39794279;39794710;39795116;39795319;39796297;39797396;39797719;39798097;39798752;39800833;39801051;39801369;39802060;39802292;39802563;39802764;39803107;39804393;39809144;39811571	39765675;39766498;39788463;39788603;39788793;39791177;39791365;39792119;39792473;39792662;39792841;39793741;39794007;39794191;39794500;39795034;39795235;39795520;39796569;39797510;39797815;39798166;39799348;39800929;39801285;39801517;39802174;39802453;39802651;39802952;39804361;39804460;39809304;39811629	+	7164	39765600	39811629	-2.14498	4.68438	-7.36122	2.11e-11	2.93e-10	14.641	Down
ENSG00000215049	PRDX2P1	13	30870284	30870872	+	589	30870284	30870872	-2.1321	-0.518477	-7.24497	3.87e-11	5.17e-10	14.6299	Down
ENSG00000204385	SLC44A4	6	31830969;31832238;31832593;31832787;31833092;31833275;31833467;31833650;31836932;31837322;31838380;31838589;31839091;31839251;31842237;31842302;31842706;31843587;31843833;31844811;31845340;31846718	31831525;31832513;31832687;31832857;31833165;31833378;31833561;31833903;31837034;31837414;31838479;31839021;31839174;31839338;31842297;31842623;31842805;31843707;31843906;31844859;31845448;31846823	-	3369	31830969	31846823	-3.29571	-1.19715	-7.24429	3.88e-11	5.19e-10	14.6263	Down
ENSG00000117519	CNN3	1	95362507;95364927;95367225;95367677;95368678;95368959;95389730;95391189;95392394	95363639;95365073;95367429;95367814;95368877;95369080;95390003;95391357;95392834	-	2829	95362507	95392834	-2.46101	-0.51483	-7.24725	3.82e-11	5.12e-10	14.621	Down
ENSG00000211652	IGLV7-43	22	22749356;22749523	22749435;22749827	+	385	22749356	22749827	-2.77742	-0.846351	-7.23081	4.16e-11	5.54e-10	14.5518	Down
ENSG00000211946	IGHV3-20	14	106667581;106667988	106667885;106668095	-	413	106667581	106668095	-2.83888	-0.749007	-7.23251	4.13e-11	5.49e-10	14.5478	Down
ENSG00000241781	AL161626.1	9	79186731	79186787	+	57	79186731	79186787	2.96258	-1.35907	7.1526	6.25e-11	8.1e-10	14.4975	Up
ENSG00000233306	TRGV2	7	38402465;38402887	38402775;38403119	-	544	38402465	38403119	-2.26635	-2.75999	-7.17669	5.52e-11	7.21e-10	14.4622	Down
ENSG00000167634	NLRP7	19	55434877;55438973;55441867;55444937;55445857;55447629;55449412;55450256;55452299;55452803;55458837;55459000;55477408	55435240;55439143;55442034;55445107;55446027;55447799;55449609;55451834;55452373;55453120;55458873;55459217;55477680	-	3914	55434877	55477680	-2.3119	-3.40311	-7.16057	6e-11	7.79e-10	14.4309	Down
ENSG00000260302	RP11-973H7.1	18	12774650	12775922	-	1273	12774650	12775922	-2.70612	-2.66747	-7.1749	5.57e-11	7.27e-10	14.4247	Down
ENSG00000033122	LRRC7	1	70034081;70144064;70181825;70225858;70257726;70291431;70300463;70303910;70339150;70397190;70446062;70451925;70460244;70477480;70478657;70482148;70484402;70486688;70488809;70493854;70501804;70502127;70503796;70509637;70518709;70541760;70555410;70573433;70587461;70594221;70595811;70597886;70603793;70607065;70612710;70613572;70617431	70034324;70144161;70181901;70226076;70257843;70291509;70300552;70303966;70340687;70397253;70446136;70452069;70460316;70477609;70478772;70482217;70484501;70486812;70489057;70494054;70501915;70502307;70505476;70509777;70518828;70541981;70555502;70573509;70589171;70594478;70595939;70597971;70606297;70610047;70612879;70613688;70617628	+	14652	70034081	70617628	-2.44308	-3.05966	-7.16501	5.86e-11	7.63e-10	14.4197	Down
ENSG00000211934	IGHV1-2	14	106452671;106453061	106452975;106453170	-	415	106452671	106453170	-2.65581	0.81154	-7.2394	3.98e-11	5.3e-10	14.4124	Down
ENSG00000161653	NAGS	17	42081914;42083005;42083392;42083897;42084935;42085816	42082457;42083279;42083605;42084862;42085141;42086431	+	2822	42081914	42086431	-2.10115	-2.3945	-7.16891	5.74e-11	7.49e-10	14.4005	Down
ENSG00000259261	IGHV4OR15-8	15	22472918;22473308	22473224;22473353	-	353	22472918	22473353	-2.41955	-0.908648	-7.1947	5.02e-11	6.62e-10	14.3953	Down
ENSG00000117643	MAN1C1	1	25943959;25980733;26012931;26036093;26073159;26075746;26079975;26085083;26090365;26098148;26098560;26102423;26104080;26104596;26107205;26109076;26110154	25944828;25980857;26013027;26036636;26073274;26075826;26080069;26088175;26090458;26098263;26098894;26102520;26104149;26104815;26107603;26109191;26112698	+	9014	25943959	26112698	-2.20941	2.23642	-7.26618	3.46e-11	4.67e-10	14.3952	Down
ENSG00000151948	GLT1D1	12	129337972;129348681;129360459;129373184;129383781;129391452;129396969;129399445;129410904;129411650;129414779;129429871;129431842;129442090;129467474	129338194;129348724;129360607;129373289;129383838;129391499;129397005;129399534;129410999;129411703;129415006;129429914;129432003;129442188;129469509	+	3474	129337972	129469509	-3.11518	3.00615	-7.29306	3.01e-11	4.09e-10	14.3917	Down
ENSG00000242472	IGHJ5	14	106330024	106330072	-	49	106330024	106330072	-2.40261	0.136832	-7.21313	4.57e-11	6.05e-10	14.3841	Down
ENSG00000039560	RAI14	5	34656342;34656950;34659101;34667368;34684612;34685137;34685805;34686490;34686967;34687664;34688173;34716160;34716894;34728650;34733221;34757417;34757573;34796044;34803817;34807905;34808689;34811117;34811872;34812285;34813679;34814688;34818902;34821837;34823061;34826109;34829837;34830793	34656801;34657064;34659177;34667484;34684880;34685186;34685919;34686545;34687060;34687827;34688414;34716326;34716983;34728765;34733367;34757431;34757973;34796132;34803881;34807962;34808759;34811223;34812050;34812313;34813765;34814774;34818956;34821955;34824596;34826584;34829945;34832732	+	7702	34656342	34832732	-2.93682	-1.64051	-7.17357	5.6e-11	7.31e-10	14.328	Down
ENSG00000242082	RP1-90G24.10	22	32601102;32603123;32664275;32665344	32601234;32603263;32664566;32665653	+	876	32601102	32665653	-2.98511	-3.2584	-7.1457	6.47e-11	8.35e-10	14.3113	Down
ENSG00000101230	ISM1	20	13202418;13251151;13260281;13269187;13273021;13279589	13202561;13251390;13260545;13269330;13273110;13281298	+	2593	13202418	13281298	-2.46743	-2.4924	-7.15074	6.31e-11	8.17e-10	14.2992	Down
ENSG00000138639	ARHGAP24	4	86396267;86491675;86525306;86607756;86643038;86644434;86699859;86748898;86844801;86845850;86851426;86863219;86893189;86896041;86896647;86898723;86915736;86921632	86396712;86492085;86525456;86607820;86643539;86644885;86700118;86749128;86844923;86845893;86852195;86863603;86893520;86896114;86896919;86898844;86916810;86923823	+	7908	86396267	86923823	-2.44853	2.63637	-7.25211	3.73e-11	4.99e-10	14.2501	Down
ENSG00000260256	AP001063.1	21	45767650	45768178	-	529	45767650	45768178	-2.18518	-2.5518	-7.13675	6.78e-11	8.72e-10	14.2474	Down
ENSG00000226791	AC109826.1	2	99378401;99385074;99385365;99388082	99379041;99385249;99385509;99388543	-	1424	99378401	99388543	-2.24968	-1.38844	-7.15518	6.16e-11	8e-10	14.2434	Down
ENSG00000177570	SAMD12	8	119201698;119252105;119387940;119390227;119452071;119592954;119634043	119209971;119252214;119388095;119391939;119452200;119593134;119634234	-	10756	119201698	119634234	-2.494	-0.521643	-7.15977	6.02e-11	7.82e-10	14.1735	Down
ENSG00000008438	PGLYRP1	19	46522411;46522784;46525993	46522677;46522905;46526323	-	720	46522411	46526323	-3.8305	4.18728	-7.26245	3.53e-11	4.75e-10	14.1423	Down
ENSG00000133477	FAM83F	22	40390953;40393903;40394800;40405692;40415172;40415891;40417294;40425520	40391535;40393963;40395129;40406128;40415339;40416012;40417967;40439533	+	16389	40390953	40439533	-3.04348	-1.01148	-7.14953	6.35e-11	8.21e-10	14.1374	Down
ENSG00000197320	AC060834.2	7	9765870	9767915	+	2046	9765870	9767915	-2.7663	-3.42171	-7.10412	8.03e-11	1.02e-09	14.1268	Down
ENSG00000174469	CNTNAP2	7	145813453;146471363;146536803;146740999;146805239;146818071;146825785;146829337;146997233;147092701;147183027;147259230;147335901;147336198;147600657;147674954;147815210;147830776;147844583;147869334;147914380;147926738;147964125;148036564;148080741;148106483;148112509	145814065;146471473;146536996;146741146;146805442;146818255;146825928;146829601;146997382;147092872;147183133;147259349;147335970;147336398;147600813;147675081;147815380;147830953;147844801;147869570;147914616;147926871;147964218;148036729;148080980;148106563;148118090	+	10308	145813453	148118090	-2.67813	-0.446296	-7.14868	6.38e-11	8.24e-10	14.0985	Down
ENSG00000168453	HR	8	21971928;21973813;21974388;21976245;21976677;21977273;21977617;21977855;21978229;21978578;21979126;21980006;21980303;21981162;21982824;21983095;21984550;21985452;21987941;21990776	21973275;21973941;21975958;21976578;21976796;21977403;21977686;21978020;21978471;21978741;21979207;21980203;21980392;21981326;21983017;21983245;21985342;21986723;21989381;21990897	-	8784	21971928	21990897	-2.53262	-2.36244	-7.11376	7.64e-11	9.73e-10	14.0975	Down
ENSG00000235280	MCF2L-AS1	13	113621798;113622933	113622303;113623138	-	712	113621798	113623138	-2.38443	-3.19511	-7.09679	8.34e-11	1.05e-09	14.0875	Down
ENSG00000136011	STAB2	12	103981051;103984675;103988173;104014246;104015820;104025376;104030889;104031794;104033901;104042468;104044274;104046334;104048333;104049029;104049234;104054109;104054461;104056624;104060069;104062421;104063319;104064474;104067685;104069706;104071231;104076983;104078767;104081946;104083624;104084202;104086590;104089328;104089515;104092874;104096926;104098336;104098659;104099410;104100570;104102219…	103981335;103984808;103988288;104014331;104015889;104025471;104031014;104031990;104034034;104042601;104044356;104046483;104048476;104049085;104049359;104054162;104054541;104056776;104060131;104062507;104063405;104064585;104067865;104069799;104071389;104077078;104078862;104081993;104083760;104084316;104086667;104089426;104089622;104093005;104097054;104098392;104098805;104099505;104100765;104102314…	+	9288	103981051	104160505	-2.90452	-2.42334	-7.11193	7.71e-11	9.8e-10	14.079	Down
ENSG00000143333	RGS16	1	182567758;182571101;182571555;182572364;182573351	182569648;182571267;182571619;182572474;182573543	-	2427	182567758	182573543	-2.22775	-0.611366	-7.13558	6.82e-11	8.76e-10	14.0765	Down
ENSG00000085831	TTC39A	1	51752930;51754511;51755677;51756186;51760063;51761210;51762457;51762890;51768178;51768756;51770753;51771199;51771649;51774933;51776926;51777791;51778484;51787393;51787790;51791521;51795711;51796109;51796568;51796826;51808679;51810663	51753952;51754627;51755791;51756297;51760183;51761842;51762532;51768088;51768245;51768864;51770818;51771265;51771748;51775102;51776993;51777867;51778615;51787497;51787930;51791648;51795874;51796236;51796619;51797018;51808750;51810788	-	9362	51752930	51810788	-2.10596	-1.7527	-7.10916	7.82e-11	9.93e-10	14.0463	Down
ENSG00000196132	MYT1	20	62783144;62795827;62821416;62830215;62831245;62836388;62836906;62838947;62842559;62843401;62844887;62848420;62850183;62851066;62853246;62854464;62854644;62858768;62859241;62863517;62867908;62868640;62871113;62871673	62783263;62796092;62821513;62830269;62831275;62836450;62837153;62839840;62842693;62843491;62845000;62848634;62850388;62851335;62853400;62854526;62854712;62858830;62859453;62863738;62867999;62868743;62871256;62873604	+	5863	62783144	62873604	-2.82599	-1.79317	-7.11394	7.63e-11	9.73e-10	14.0403	Down
ENSG00000211642	IGLV10-54	22	22569184;22569355	22569242;22569660	+	365	22569184	22569660	-3.158	-1.93748	-7.11112	7.74e-11	9.83e-10	14.0246	Down
ENSG00000259772	RP11-16E12.2	15	31514202;31514635;31514970;31515674;31521475;31522910	31514501;31514719;31515634;31515915;31521613;31523041	-	1563	31514202	31523041	-2.39795	-2.1614	-7.10069	8.17e-11	1.03e-09	14.0234	Down
ENSG00000134716	CYP2J2	1	60358980;60366637;60370038;60370543;60373458;60375456;60377280;60377834;60381610;60392193	60359501;60366775;60370188;60370730;60373599;60375632;60377440;60378910;60381772;60392462	-	2990	60358980	60392462	-2.71088	-3.1214	-7.08482	8.87e-11	1.11e-09	14.0066	Down
ENSG00000178498	DTX3	12	57998405;58000226;58002303	58000035;58001396;58003587	+	4087	57998405	58003587	-2.38167	1.63317	-7.16757	5.78e-11	7.53e-10	13.9579	Down
ENSG00000135750	KCNK1	1	233749750;233765304;233766254;233767001;233772270;233773034;233785687;233791441;233796220;233797602;233802341;233807017	233750272;233765660;233766549;233767033;233772327;233773180;233785795;233791547;233796412;233797682;233802736;233808258	+	3542	233749750	233808258	-3.26963	-3.42981	-7.07502	9.33e-11	1.17e-09	13.9559	Down
ENSG00000226281	RP1-80N2.2	6	6692977;6711105	6693413;6711235	-	568	6692977	6711235	-2.19572	-1.75563	-7.09138	8.57e-11	1.08e-09	13.9529	Down
ENSG00000269918	AF131215.9	8	10962201	10964214	-	2014	10962201	10964214	-2.89931	-1.78617	-7.08547	8.84e-11	1.11e-09	13.8946	Down
ENSG00000271687	MTND5P10	5	99382681	99384489	-	1809	99382681	99384489	-2.00823	-2.4689	-7.06683	9.73e-11	1.22e-09	13.893	Down
ENSG00000079385	CEACAM1	19	43011456;43015041;43015410;43015728;43016502;43019163;43020925;43022668;43024694;43026076;43031193;43031897;43032463;43065350	43013380;43015236;43015562;43015780;43016631;43019255;43021017;43023615;43025673;43026354;43031552;43031974;43032661;43065386	-	5524	43011456	43065386	-3.11505	4.57735	-7.2068	4.72e-11	6.24e-10	13.8395	Down
ENSG00000158373	HIST1H2BD	6	26158349;26171203	26158871;26171577	+	898	26158349	26171577	3.01236	3.84183	7.10455	8.01e-11	1.01e-09	13.8367	Up
ENSG00000167701	GPT	8	145728356;145729120;145729987;145730629;145731231;145731884;145732114;145732293	145728508;145729849;145730522;145730872;145731789;145732039;145732226;145732557	+	2756	145728356	145732557	-2.37073	-1.25428	-7.07264	9.44e-11	1.18e-09	13.8071	Down
ENSG00000158163	DZIP1L	3	137780832;137783245;137786373;137786993;137787825;137790485;137796341;137799191;137800576;137802955;137805803;137807221;137811194;137813704;137816605;137822313;137831206;137832231;137834170	137781819;137783609;137786542;137787209;137788006;137790677;137796474;137799462;137800671;137803095;137805865;137807742;137811386;137813825;137816689;137822894;137831342;137832322;137834660	-	5045	137780832	137834660	-2.02187	1.00845	-7.11195	7.71e-11	9.8e-10	13.7886	Down
ENSG00000105974	CAV1	7	116164839;116166036;116166331;116199000	116165859;116166115;116167072;116201233	+	4077	116164839	116201233	-2.91118	0.319009	-7.10151	8.14e-11	1.03e-09	13.7479	Down
ENSG00000165238	WNK2	9	95947198;95991978;95993170;95997090;96000515;96002039;96009825;96015165;96018581;96019008;96019230;96021213;96024096;96024952;96025548;96025848;96026199;96029302;96030028;96030302;96030909;96031122;96051070;96052260;96054590;96054773;96060135;96061352;96062333;96068919;96071003;96077770;96082649	95947892;95992150;95993390;95997247;96000603;96002258;96010116;96015364;96018736;96019051;96019421;96021896;96024389;96025001;96025606;96026016;96026315;96029526;96030198;96030347;96031028;96031232;96051902;96052329;96054678;96055455;96060349;96061543;96062608;96070870;96071477;96081490;96082854	+	13198	95947198	96082854	-2.1292	-2.96394	-7.02543	1.2e-10	1.48e-09	13.7224	Down
[truncated: 846 more rows]
