# Supplementary material for: Prognostic Prediction of Cytogenetically Normal Acute Myeloid Leukemia Based on a Gene Expression Model
Source: Front Oncol. 2021 May 27;11:659201. doi: 10.3389/fonc.2021.659201 (PMC8190396; doi:10.3389/fonc.2021.659201)
Supplement: Supplementary file 4 [file Table_3.xlsx]

## Sheet: tableS2.CN_AML_110_prognostic_r
Table S3. Univariate Cox analysis for BeatAML
Gene id	Symbol	Type	logFC	P for DEGs	P for Uni cox	HR	Max Expression	P for logrank
ENSG00000135144	DTX1	protein_coding	-4.78475	2.36e-35	0.025	1.2 (1-1.5)	4.50691	0.0420979
ENSG00000099954	CECR2	protein_coding	-4.66231	3.84e-27	0.023	1.2 (1-1.5)	1.67535	0.090144
ENSG00000100558	PLEK2	protein_coding	-4.55936	1.04e-24	0.0037	0.73 (0.59-0.9)	2.43486	0.0051694
ENSG00000226091	LINC00937	lincRNA	-4.11868	1.26e-23	0.0029	1.3 (1.1-1.5)	3.56265	0.0509713
ENSG00000176749	CDK5R1	protein_coding	-2.41763	7.32e-23	0.057	1.3 (0.99-1.7)	3.5585	0.0274783
ENSG00000101162	TUBB1	protein_coding	-4.5067	3.04e-22	0.00064	0.78 (0.68-0.9)	6.29902	0.000792418
ENSG00000137101	CD72	protein_coding	-2.37814	4.95e-22	0.0058	1.5 (1.1-2)	4.64335	0.00329608
ENSG00000108839	ALOX12	protein_coding	-4.4411	9.89e-22	0.1	0.86 (0.71-1)	2.09085	0.0239459
ENSG00000166313	APBB1	protein_coding	-2.97242	5.47e-21	0.072	1.2 (0.98-1.4)	4.33352	0.0884393
ENSG00000157570	TSPAN18	protein_coding	-3.09005	1.76e-20	0.12	1.2 (0.96-1.4)	4.08839	0.0068201
ENSG00000158856	DMTN	protein_coding	-3.6834	1.46e-20	0.014	0.78 (0.64-0.95)	7.01215	0.0147662
ENSG00000141337	ARSG	protein_coding	-2.68322	2.55e-20	0.033	1.3 (1-1.6)	4.06924	0.0566022
ENSG00000138378	STAT4	protein_coding	-2.66436	4.41e-20	0.069	1.2 (0.99-1.5)	5.0109	0.00326787
ENSG00000138735	PDE5A	protein_coding	-3.24094	1.16e-19	0.17	0.85 (0.68-1.1)	2.10752	0.027224
ENSG00000133063	CHIT1	protein_coding	-4.53468	3.1e-19	0.001	1.2 (1.1-1.4)	5.58067	4.94386e-05
ENSG00000116729	WLS	protein_coding	-4.28168	1.13e-18	0.045	1.2 (1-1.3)	3.93186	0.00674043
ENSG00000188175	HEPACAM2	protein_coding	-3.87736	2.19e-18	0.16	0.86 (0.7-1.1)	1.07734	0.0471167
ENSG00000229314	ORM1	protein_coding	-4.65386	1.63e-18	0.13	1.1 (0.97-1.2)	5.48234	0.0997454
ENSG00000182795	C1orf116	protein_coding	-3.41242	2.68e-18	0.01	0.74 (0.58-0.93)	1.32729	0.0908911
ENSG00000089169	RPH3A	protein_coding	-4.44917	4.48e-18	0.016	1.2 (1-1.3)	3.38212	0.0154048
ENSG00000118898	PPL	protein_coding	-4.01212	1.94e-17	0.025	1.2 (1-1.4)	1.05783	0.00277521
ENSG00000172183	ISG20	protein_coding	-2.21111	2.35e-17	0.033	1.3 (1-1.7)	5.8357	0.0595086
ENSG00000179593	ALOX15B	protein_coding	-3.99242	1.95e-16	0.00015	1.2 (1.1-1.4)	1.51737	0.00422193
ENSG00000225783	MIAT	lincRNA	-2.53571	3.01e-16	0.15	1.2 (0.95-1.4)	6.1657	0.0255887
ENSG00000248905	FMN1	protein_coding	-3.22436	8.41e-16	0.0098	1.2 (1-1.4)	4.12828	0.00606478
ENSG00000156299	TIAM1	protein_coding	-2.83277	7.74e-16	0.028	1.2 (1-1.4)	5.08966	0.0605118
ENSG00000101298	SNPH	protein_coding	-2.14109	1.32e-15	0.1	1.2 (0.96-1.5)	2.99246	0.0767941
ENSG00000129682	FGF13	protein_coding	-4.2467	2.84e-15	0.013	1.2 (1-1.3)	1.64932	0.00756033
ENSG00000133048	CHI3L1	protein_coding	-4.23246	2.68e-15	0.086	1.1 (0.98-1.3)	6.76968	0.0133332
ENSG00000096433	ITPR3	protein_coding	-2.30576	3.56e-15	0.0086	1.3 (1.1-1.7)	6.39583	0.00129497
ENSG00000181652	ATG9B	protein_coding	-2.10133	4.5959e-14	0.057	1.3 (0.99-1.7)	2.11064	0.00491989
ENSG00000136111	TBC1D4	protein_coding	-2.23719	3.62299e-14	0.042	1.2 (1-1.5)	5.12208	0.00612233
ENSG00000112796	ENPP5	protein_coding	-2.86427	6.60663e-14	0.15	1.2 (0.95-1.4)	1.11816	0.070628
ENSG00000151090	THRB	protein_coding	-3.2993	1.19008e-13	0.15	1.1 (0.96-1.3)	1.7906	0.0193523
ENSG00000117318	ID3	protein_coding	-2.50654	1.63461e-13	0.085	1.2 (0.98-1.4)	1.61448	0.0225289
ENSG00000166444	ST5	protein_coding	-2.41915	2.47569e-13	0.022	1.3 (1-1.5)	2.07061	0.021768
ENSG00000082458	DLG3	protein_coding	-2.66066	2.32243e-13	0.042	1.2 (1-1.4)	3.00263	0.0749278
ENSG00000168807	SNTB2	protein_coding	-2.17399	2.05126e-13	0.12	1.2 (0.96-1.5)	4.52843	0.0601845
ENSG00000187010	RHD	protein_coding	-3.90729	3.9938e-13	0.15	0.91 (0.79-1)	2.76224	0.0392694
ENSG00000197993	KEL	protein_coding	-3.35174	3.04762e-13	0.026	0.87 (0.77-0.98)	5.70804	0.0586671
ENSG00000124191	TOX2	protein_coding	-2.39804	5.39049e-13	0.019	1.3 (1-1.6)	1.81568	0.0177451
ENSG00000167767	KRT80	protein_coding	-3.19117	5.90728e-13	0.0073	1.3 (1.1-1.5)	1.22113	0.0828524
ENSG00000173762	CD7	protein_coding	-2.50402	3.58913e-13	0.03	0.81 (0.67-0.98)	5.92101	0.0248729
ENSG00000178573	MAF	protein_coding	-2.14471	4.27352e-13	0.067	1.2 (0.99-1.5)	5.03915	0.0244339
ENSG00000142920	ADC	protein_coding	-2.69231	1.42128e-12	0.0046	1.3 (1.1-1.6)	1.56836	0.00183562
ENSG00000162739	SLAMF6	protein_coding	-2.29094	9.90709e-13	0.06	0.82 (0.67-1)	5.61616	0.0317278
ENSG00000163737	PF4	protein_coding	-3.99034	1.26053e-12	0.021	0.87 (0.77-0.98)	3.75589	0.00344172
ENSG00000003249	DBNDD1	protein_coding	-2.45355	2.09605e-12	0.036	1.3 (1-1.5)	1.18042	0.000185246
ENSG00000223609	HBD	protein_coding	-3.70477	2.30093e-12	0.0099	0.85 (0.75-0.96)	7.22797	0.0189125
ENSG00000181458	TMEM45A	protein_coding	-2.81257	6.31929e-12	0.0045	1.3 (1.1-1.6)	1.1859	0.00525963
ENSG00000139926	FRMD6	protein_coding	-3.05028	6.75675e-12	0.045	0.84 (0.71-1)	1.84762	0.000319666
ENSG00000242498	C15orf38	protein_coding	-3.18219	6.14966e-12	0.031	1.2 (1-1.3)	2.89395	0.0793313
ENSG00000100181	TPTEP1	lincRNA	-3.08289	8.47577e-12	0.13	1.1 (0.97-1.3)	3.61164	0.0614673
ENSG00000162367	TAL1	protein_coding	-3.1631	6.75881e-12	0.031	0.87 (0.77-0.99)	6.01378	0.0303674
ENSG00000153898	MCOLN2	protein_coding	-2.80084	3.03886e-11	0.06	1.2 (0.99-1.3)	2.92729	0.0787519
ENSG00000124181	PLCG1	protein_coding	-2.14498	2.11011e-11	0.081	1.2 (0.98-1.5)	6.66545	0.0472563
ENSG00000204385	SLC44A4	protein_coding	-3.29571	3.88286e-11	0.0029	0.76 (0.64-0.91)	1.988	0.00221312
ENSG00000151948	GLT1D1	protein_coding	-3.11518	3.01203e-11	0.1	1.1 (0.98-1.3)	5.61933	0.0980661
ENSG00000110092	CCND1	protein_coding	-2.86818	1.24531e-10	0.17	0.89 (0.76-1)	2.67382	0.0074836
ENSG00000115425	PECR	protein_coding	-2.55706	1.19888e-10	0.027	1.2 (1-1.5)	3.22961	0.00736164
ENSG00000157303	SUSD3	protein_coding	-2.25774	1.86734e-10	0.096	0.87 (0.74-1)	4.65162	0.0973415
ENSG00000173320	STOX2	protein_coding	-3.16514	2.46792e-10	0.0022	1.2 (1.1-1.4)	3.11702	0.00402859
ENSG00000092421	SEMA6A	protein_coding	-3.04357	3.64309e-10	0.091	1.1 (0.98-1.3)	1.29853	0.0251051
ENSG00000235169	SMIM1	protein_coding	-2.0123	3.17463e-10	0.058	0.83 (0.68-1)	2.43068	0.0054133
ENSG00000179869	ABCA13	protein_coding	-3.07683	2.10522e-10	0.14	1.1 (0.97-1.3)	6.62226	0.00965384
ENSG00000072954	TMEM38A	protein_coding	-2.37983	4.06578e-10	0.0025	1.3 (1.1-1.6)	2.65582	0.000512306
ENSG00000124507	PACSIN1	protein_coding	-3.23156	5.77294e-10	0.021	1.1 (1-1.3)	2.89316	0.0510076
ENSG00000141622	RNF165	protein_coding	-2.55986	1.64834e-09	0.00049	1.3 (1.1-1.5)	1.67644	0.00218854
ENSG00000115112	TFCP2L1	protein_coding	-2.46587	1.92821e-09	0.0074	1.2 (1.1-1.5)	1.10815	0.00252464
ENSG00000163736	PPBP	protein_coding	-3.16317	1.39535e-09	0.006	0.83 (0.73-0.95)	4.52211	0.00220931
ENSG00000088053	GP6	protein_coding	-2.24109	3.48746e-09	0.12	0.84 (0.68-1)	1.15243	0.0310023
ENSG00000047597	XK	protein_coding	-2.22443	5.46639e-09	0.022	0.83 (0.7-0.97)	4.91374	0.00267538
ENSG00000154153	FAM134B	protein_coding	-2.19538	7.18183e-09	0.062	1.2 (0.99-1.4)	3.35728	0.0653705
ENSG00000152492	CCDC50	protein_coding	-2.36891	5.60751e-09	0.0036	1.2 (1.1-1.4)	5.92814	0.00136229
ENSG00000102145	GATA1	protein_coding	-2.58968	6.44024e-09	0.0073	0.85 (0.75-0.96)	4.86278	0.0334573
ENSG00000182195	LDOC1	protein_coding	-2.64316	1.50512e-08	0.093	1.1 (0.98-1.3)	1.85112	0.0977872
ENSG00000046604	DSG2	protein_coding	-3.50682	1.35344e-08	0.028	1.1 (1-1.2)	3.28044	0.0214989
ENSG00000259207	ITGB3	protein_coding	-2.95442	1.76575e-08	0.075	0.89 (0.78-1)	2.90037	0.022605
ENSG00000115641	FHL2	protein_coding	-2.55028	1.96696e-08	0.042	0.85 (0.73-0.99)	2.27624	0.0878907
ENSG00000136026	CKAP4	protein_coding	-2.55431	1.20038e-08	0.015	1.2 (1-1.5)	7.78439	0.00376188
ENSG00000108924	HLF	protein_coding	-2.50758	3.91443e-08	0.06	1.1 (0.99-1.3)	1.5553	0.0304369
ENSG00000107447	DNTT	protein_coding	-4.21366	2.80335e-08	0.0029	1.1 (1-1.2)	5.12738	0.0219354
ENSG00000196549	MME	protein_coding	-2.61681	3.31049e-08	0.012	1.2 (1-1.4)	4.01374	0.0104268
ENSG00000136010	ALDH1L2	protein_coding	-2.34374	6.27959e-08	0.0018	1.3 (1.1-1.6)	2.66784	0.00849851
ENSG00000095585	BLNK	protein_coding	-2.26302	7.95436e-08	0.083	1.1 (0.98-1.3)	4.36304	0.0559873
ENSG00000198208	RPS6KL1	protein_coding	-2.21967	2.09645e-07	0.038	0.86 (0.74-0.99)	2.53145	0.0708814
ENSG00000109501	WFS1	protein_coding	-2.22566	3.2621e-07	0.0024	1.3 (1.1-1.5)	2.40625	0.00551217
ENSG00000253250	C8orf88	protein_coding	-2.44899	3.70971e-07	0.038	1.2 (1-1.3)	1.34489	0.00781168
ENSG00000101311	FERMT1	protein_coding	-2.99296	4.07678e-07	0.0032	1.2 (1.1-1.3)	1.01642	0.0222759
ENSG00000151474	FRMD4A	protein_coding	-2.07863	4.29723e-07	0.013	1.2 (1-1.4)	3.73963	0.054832
ENSG00000125845	BMP2	protein_coding	-2.51099	6.0334e-07	0.021	1.2 (1-1.4)	2.13322	0.0773359
ENSG00000114455	HHLA2	protein_coding	-2.01911	7.73221e-07	0.014	1.2 (1-1.4)	1.34201	0.00389837
ENSG00000147145	LPAR4	protein_coding	2.68324	9.59027e-07	0.026	0.81 (0.68-0.98)	1.29528	0.036869
ENSG00000180316	PNPLA1	protein_coding	-2.16982	8.11471e-07	0.048	1.2 (1-1.4)	2.51712	0.0369834
ENSG00000167600	CYP2S1	protein_coding	-2.56908	8.01133e-07	0.0017	1.2 (1.1-1.4)	3.47639	0.00148674
ENSG00000183019	C19orf59	protein_coding	-2.2262	5.90355e-07	0.11	1.1 (0.97-1.3)	5.87994	0.0839536
ENSG00000146555	SDK1	protein_coding	-2.53007	1.8837e-06	0.018	1.2 (1-1.3)	1.0015	0.0939552
ENSG00000163710	PCOLCE2	protein_coding	-2.72178	1.68892e-06	0.0085	1.2 (1-1.3)	2.97482	0.0469625
ENSG00000198680	TUSC1	protein_coding	-2.61479	3.16884e-06	0.013	1.2 (1-1.3)	1.8639	0.00521093
ENSG00000111052	LIN7A	protein_coding	-2.23801	7.44691e-06	0.063	1.1 (0.99-1.3)	5.67763	0.0397227
ENSG00000158528	PPP1R9A	protein_coding	-2.4822	1.41515e-05	0.0066	1.2 (1-1.3)	1.09454	0.0169841
ENSG00000166831	RBPMS2	protein_coding	-2.45412	2.04513e-05	5.3e-05	0.74 (0.64-0.86)	1.82337	0.000134805
ENSG00000157551	KCNJ15	protein_coding	-2.28938	1.87891e-05	0.057	1.1 (1-1.3)	2.97665	0.0281645
ENSG00000170558	CDH2	protein_coding	-2.85841	3.56372e-05	0.034	1.1 (1-1.2)	1.03016	0.018815
ENSG00000142192	APP	protein_coding	-2.87843	3.34759e-05	0.05	1.1 (1-1.2)	7.93063	0.0410688
ENSG00000164659	KIAA1324L	protein_coding	-2.14482	7.17375e-05	0.078	1.1 (0.99-1.3)	2.34007	0.0414475
ENSG00000148468	FAM171A1	protein_coding	-2.2799	9.76585e-05	0.024	1.1 (1-1.2)	1.99966	0.033024
ENSG00000154188	ANGPT1	protein_coding	3.63829	0.000124229	0.0071	0.86 (0.77-0.96)	5.0808	0.020888
ENSG00000265369	U3	lincRNA	3.59569	0.00295451	0.0068	0.87 (0.79-0.96)	2.31286	0.0152976
ENSG00000112559	MDFI	protein_coding	2.76154	0.0031707	0.11	0.91 (0.82-1)	1.75234	0.00378563
